# Supplementary material for: Lunar farside volcanism 2.8 billion years ago from Chang’e-6 basalts
Source: Nature. 2024 Nov 15;643(8071):356–60. doi: 10.1038/s41586-024-08382-0 (PMC12240805; doi:10.1038/s41586-024-08382-0)
Supplement: Supplementary file 2 — Supplementary Table 1, Pb–Pb isochron data for the Chang’e-6 basalts. Supplementary Table 2, EMPA data for plagioclase and clinopyroxene in the 4.2 Ga high-Al basalt clast. Supplementary Table 3, EMPA condition applied for mineral composition measurement. Supplementary Table 4, Data for NIST SRM610 glass for the SIMS Pb isotope analyses. Supplementary Table 5, Background measurements for electronic multiplier collectors. [file 41586_2024_8382_MOESM2_ESM.xlsx]

## Sheet: Table 1 Pb isotopes
Table 1. Pb-Pb isochron data for the Chang'e-6 basalts.
Analytical spots	Texture	Position of BSE image	Mineral type	Comment	204Pb/206Pb	1σ (%)	207Pb/206Pb	1σ (%)	204Pb cps	1σ (%)	206Pb cps	1σ (%)	208Pb cps	1σ (%)	238U16O cps	1σ (%)	238U16O/206Pb	1σ (%)
CE6C0100YJFM002-009@2	Poikilitic	Fig. S1-2	Silicate	Leftmost isochron	0.000951422	7.69621	0.33434	0.529846	0.271667	7.8326	275.027	0.245075	109.633	0.389903	169.653	1.21393	1.54747	1.27501
CE6C0100YJFM002-009@3	Poikilitic	Fig. S1-2	Silicate	Leftmost isochron	0.0010969	12.4123	0.363953	0.938138	0.07125	13.2453	55.839	0.468247
CE6C0100YJFM002-013@1	Subophitic	Fig. S1-2	Bdy	Leftmost isochron	0.000112278	20.8539	0.212512	0.786513	0.02375	22.9416	122.464	0.318059
CE6C0100YJFM002-014@03	Poikilitic (high-Al)	Fig. S1-3	Bdy	Leftmost isochron	4.69727e-06	24.2537	0.486801	0.23636	0.02125	24.2536	2395.01	0.0719271
CE6C0100YJFM002-014@04	Poikilitic (high-Al)	Fig. S1-3	Trq	Leftmost isochron	3.67545e-05	16.9034	0.493451	0.267571	0.05375	15.2499	1190.33	0.102022
CE6C0100YJFM002-014@05	Poikilitic (high-Al)	Fig. S1-3	Silicate	Leftmost isochron	0.000159229	11.8689	0.506227	0.338753	0.08875	11.8678	494.57	0.158272
CE6C0100YJFM002-014@06	Poikilitic (high-Al)	Fig. S1-3	Bdy	Leftmost isochron	6.58717e-05	13.4844	0.497391	0.275336	0.07875	12.5988	1043.7	0.108311
CE6C0100YJFM002-014@11	Poikilitic (high-Al)	Fig. S1-3	Silicate	Leftmost isochron	0.000460155	14.1463	0.536838	0.614257	0.0616667	14.7043	112.281	0.343062
CE6C0100YJFM002-014@14	Poikilitic (high-Al)	Fig. S1-3	Silicate	Leftmost isochron	0.000845569	7.02156	0.598991	0.388047	0.281039	7.1424	320.541	0.203043
CE6C0100YJFM002-014@15	Poikilitic (high-Al)	Fig. S1-3	Silicate	Leftmost isochron	0.00240982	7.1691	0.794201	0.546286	0.28957	7.03641	116.013	0.337499
CE6C0100YJFM002-014@16	Poikilitic (high-Al)	Fig. S1-3	Silicate	Leftmost isochron	0.00168856	5.77821	0.693877	0.416443	0.420107	5.84181	242.874	0.233258
CE6C0100YJFM002-014@17	Poikilitic (high-Al)	Fig. S1-3	Silicate	Leftmost isochron	9.59377e-05	10.102	0.50159	0.259136	0.150502	9.76017	1464.51	0.0949951
CE6C0100YJFM002-014@19	Poikilitic (high-Al)	Fig. S1-3	Silicate	Leftmost isochron	0.00476793	22.4256	1.03288	2.4048	0.0316738	21.2754	4.54576	1.70499
CE6C0100YJFM002-014@21	Poikilitic (high-Al)	Fig. S1-3	Trq	Leftmost isochron	2.06566e-05	22.3609	0.488554	0.267206	0.0355102	18.9524	1234.97	0.100611
CE6C0100YJFM002-014@22	Poikilitic (high-Al)	Fig. S1-3	Trq	Leftmost isochron	1.50361e-05	25.8201	0.490056	0.26535	0.0291327	20.9243	1272.45	0.0991183
CE6C0100YJFM002-014@23	Poikilitic (high-Al)	Fig. S1-3	Trq	Leftmost isochron	3.88694e-05	19.612	0.490635	0.292091	0.0431633	17.1904	853.197	0.121044
CE6C0100YJFM002-019@1	Poikilitic	Fig. S1-3	Bdy	Leftmost isochron	9.91278e-05	23.5716	0.213295	0.647128	0.0285	20.9427	186.628	0.257646
CE6C0100YJFM002-019@2	Poikilitic	Fig. S1-3	Phosphate	Leftmost isochron	0.000111062	17.1508	0.216975	0.472787	0.0533674	15.4598	390.478	0.178922
CE6C0100YJFM002-019@3	Poikilitic	Fig. S1-3	Tro	Leftmost isochron	0.00531505	7.10445	1.05715	0.69101	0.309385	6.42085	56.3278	0.47108
CE6C0100YJFM002-019@4	Poikilitic	Fig. S1-3	Phosphate	Leftmost isochron	0.000170961	17.1517	0.224926	0.629651	0.0433673	17.1499	195.175	0.253073
CE6C0100YJFM002-030@1	Subophitic	Fig. S1-3	Bdy	Leftmost isochron	4.51947e-05	18.2583	0.204541	0.478414	0.0275	21.3201	387.214	0.178871
CE6C0100YJFM002-030@2	Subophitic	Fig. S1-3	Phosphate	Leftmost isochron	0.000320926	5.40827	0.249752	0.297565	0.56	5.45545	1713.79	0.0981834	1095.52	0.123349	2625.09	0.308639	2.39621	0.332375
CE6C0100YJFM002-034@1	Poikilitic	Fig. S1-3	Silicate	Leftmost isochron	0.00228129	6.67445	0.563223	0.574124	0.373	6.68452	159.121	0.322195	206.347	0.284203	79.4261	1.77415	0.384915	1.79677
CE6C0100YJFM002-034@2	Poikilitic	Fig. S1-3	Silicate	Leftmost isochron	0.00115459	17.6938	0.377823	1.44671	0.0433333	19.6116	28.8703	0.756405	33.2168	0.708348	31.9752	2.79618	0.962622	2.8845
CE6C0100YJFM002-034@3	Poikilitic	Fig. S1-3	Silicate	Leftmost isochron	0.00352549	1.01503	0.762558	0.219519	16.2434	1.01295	4604.57	0.0599041	4623.71	0.0600484	1810.33	0.371639	0.391531	0.376459
CE6C0100YJFM002-036@1	Subophitic	Fig. S1-3	Silicate	Leftmost isochron	0.00154889	3.74533	0.439625	0.33243	1.18	3.75823	755.382	0.147884	664.334	0.158398	798.48	0.559586	1.20193	0.581572
CE6C0100YJFM002-038@1	Poikilitic	Fig. S1-2	Bdy	Leftmost isochron	7.18366e-05	14.1428	0.209384	0.394711	0.0545	15.1446	619.462	0.14142
CE6C0100YJFM002-051@2	Poikilitic	Fig. S1-4	Phosphate	Leftmost isochron	0.000804939	5.97863	0.321933	0.403712	0.456667	6.04122	554.908	0.172535	455.089	0.191374	460.468	0.73685	1.01182	0.761296
CE6C0100YJFM002-051@3	Poikilitic	Fig. S1-4	Phosphate	Leftmost isochron	0.00168035	5.77849	0.468579	0.466649	0.492	5.82025	286.844	0.239972	287.024	0.240974	278.13	0.948091	0.969015	0.978235
CE6C0100YJFM002-059@1	Subophitic	Fig. S1-4	Bdy	Leftmost isochron	0.000209303	12.3105	0.231396	0.472448	0.0855	12.0913	360.72	0.185323
CE6C0100YJFM002-079@1	Porphyritic	Fig. S1-4	Silicate	Leftmost isochron	0.00250341	6.20956	0.605397	0.541847	0.350667	6.16626	136.081	0.311622	131.987	0.317839	68.6004	1.70747	0.519752	1.7368
CE6C0100YJFM002-079@2	Porphyritic	Fig. S1-4	Silicate	Leftmost isochron	0.00177384	4.02296	0.446345	0.367007	0.815333	4.04391	454.006	0.170608	417.327	0.178747	324.57	0.784996	0.777734	0.80509
CE6C0100YJFM002-079@3	Porphyritic	Fig. S1-4	Silicate	Leftmost isochron	0.00119907	10.5484	0.388391	0.768736	0.111	10.9599	84.2319	0.396084	91.5156	0.381702	61.1004	1.80923	0.66765	1.84906
CE6C0100YJFM002-079@4	Porphyritic	Fig. S1-4	Silicate	Leftmost isochron	0.00119174	14.5971	0.388386	1.06376	0.0606667	14.825	42.5149	0.557512	48.5282	0.524171	33.2801	2.45145	0.685789	2.50687
CE6C0100YJFM002-079@5	Porphyritic	Fig. S1-4	Silicate	Leftmost isochron	0.00319167	3.87537	0.693861	0.398321	0.880667	3.89102	272.794	0.220096	240.071	0.23567	119.081	1.29597	0.496025	1.31723
CE6C0100YJFM002-079@6	Porphyritic	Fig. S1-4	Silicate	Leftmost isochron	0.00127972	20.8791	0.39707	2.02819	0.0246667	23.2495	11.4609	1.07378	10.604	1.12133	8.38001	4.88532	0.790268	5.01236
CE6C0100YJFM002-079@7	Porphyritic	Fig. S1-4	Silicate	Leftmost isochron	0.00113186	5.41055	0.371307	0.408937	0.446	5.46767	385.208	0.185219	340.224	0.197968	318.474	0.792479	0.936072	0.816831
CE6C0100YJFM002-079@8	Porphyritic	Fig. S1-4	Silicate	Leftmost isochron	0.00262456	4.54686	0.612023	0.428446	0.636667	4.57629	238.77	0.235254	186.155	0.26763	165.582	1.09903	0.889487	1.13115
CE6C0100YJFM002-122@02	Porphyritic	Fig. S1-4	Silicate	Leftmost isochron	0.00135879	13.375	0.415099	1.06594	0.0567222	13.9959	34.3851	0.565912	33.0879	0.579489	36.1666	2.14669	1.09305	2.22353
CE6C0100YJFM002-122@04	Porphyritic	Fig. S1-4	Silicate	Leftmost isochron	0.00141383	13.0286	0.428248	0.932272	0.0715556	12.4611	43.5383	0.502919	41.4001	0.518058	13.1589	3.55889	0.317847	3.5964
CE6C0100YJFM002-122@05	Porphyritic	Fig. S1-4	Silicate	Leftmost isochron	0.00129024	13.6199	0.413105	1.04947	0.055	14.2134	34.8773	0.561904	31.5279	0.593652	8.90001	4.32742	0.28229	4.36795
CE6C0100YJFM002-122@06	Porphyritic	Fig. S1-4	Silicate	Leftmost isochron	0.00157628	11.1902	0.452683	0.856875	0.0888889	11.1803	50.0475	0.469075	49.0591	0.475905	24.9056	2.58688	0.507665	2.63029
CE6C0100YJFM002-122@07	Porphyritic	Fig. S1-4	Silicate	Leftmost isochron	0.00135453	8.22614	0.415885	0.617084	0.156444	8.4275	108.115	0.319149	98.8463	0.335274	44.5001	1.93528	0.450194	1.96411
CE6C0100YJFM002-122@08	Porphyritic	Fig. S1-4	Silicate	Leftmost isochron	0.00154607	7.88728	0.448433	0.590883	0.184889	7.75217	113.118	0.31201	101.278	0.331226	70.3003	1.53973	0.694136	1.57496
CE6C0100YJFM002-122@09	Porphyritic	Fig. S1-4	Silicate	Leftmost isochron	0.00159999	5.91812	0.439214	0.484421	0.307778	6.00842	186.112	0.243248	170.951	0.254945	57.7662	1.69859	0.337911	1.71761
CE6C0100YJFM002-122@10	Porphyritic	Fig. S1-4	Silicate	Leftmost isochron	0.00144807	6.74683	0.444469	0.498421	0.254444	6.60819	168.808	0.255411	158.46	0.264802	54.4964	1.7488	0.343913	1.76874
CE6C0100YJFM002-122@11	Porphyritic	Fig. S1-4	Silicate	Leftmost isochron	0.00122785	6.67107	0.386616	0.501721	0.24	6.80414	187.319	0.242463	154.764	0.267945	24.7001	2.59762	0.159598	2.6114
CE6C0100YJFM002-122@12	Porphyritic	Fig. S1-4	Silicate	Leftmost isochron	0.00139584	6.57014	0.421325	0.49992	0.252778	6.62994	173.929	0.251623	151.805	0.270544	51.1495	1.80511	0.336942	1.82527
CE6C0100YJFM002-122@13	Porphyritic	Fig. S1-4	Silicate	Leftmost isochron	0.00141165	7.79092	0.42325	0.593123	0.178333	7.89337	119.246	0.303888	107.815	0.321026	57.7989	1.6981	0.536092	1.72818
CE6C0100YJFM002-122@14	Porphyritic	Fig. S1-4	Silicate	Leftmost isochron	0.00132743	6.85681	0.405209	0.524334	0.226667	7.0014	163.223	0.259744	150.208	0.271978	49.2253	1.84005	0.327713	1.86005
CE6C0100YJFM002-122@15	Porphyritic	Fig. S1-4	Silicate	Leftmost isochron	0.00142249	11.3331	0.416831	0.917565	0.0766667	12.0386	46.8661	0.484735	42.2912	0.512571	16.3956	3.18832	0.387682	3.22925
CE6C0100YJFM002-122@16	Porphyritic	Fig. S1-4	Silicate	Leftmost isochron	0.00147096	11.714	0.432793	0.889856	0.0801111	11.7769	47.6634	0.480664	46.0802	0.491046	24.1111	2.62915	0.523242	2.67462
CE6C0100YJFM002-122@17	Porphyritic	Fig. S1-4	Silicate	Leftmost isochron	0.00138061	7.74389	0.419379	0.575658	0.183556	7.78028	125.71	0.295972	113.162	0.31335	65.8908	1.59042	0.582269	1.621
CE6C0100YJFM002-133@1	Poikilitic	Fig. S1-5	Bdy	Leftmost isochron	1.09363e-05	28.868	0.199448	0.451078	0.015	28.8675	457.191	0.164614
CE6C0100YJFM002-134@1	Poikilitic	Fig. S1-5	Bdy	Leftmost isochron	2.96354e-05	20.0004	0.202601	0.351115	0.03625	18.5695	885.765	0.118267
CE6C0100YJFM002-134@2	Poikilitic	Fig. S1-5	Silicate+Tro	Leftmost isochron	0.00420944	3.81778	0.870361	0.415522	1.13833	3.82639	268.048	0.248243	368.847	0.212573	59.0253	2.05803	0.160026	2.06898
CE6C0100YJFM002-144@01	Porphyritic	Fig. S1-5	Silicate	Leftmost isochron	0.00187435	14.4524	0.507611	1.27228	0.0483333	15.162	20.4516	0.733788	17.9867	0.785965	14.3334	3.40997	0.796886	3.49938
CE6C0100YJFM002-144@02	Porphyritic	Fig. S1-5	Silicate	Leftmost isochron	0.0016886	8.84744	0.458405	0.726423	0.132222	9.16699	72.3807	0.390054	77.8913	0.377692	54.434	1.74981	0.698846	1.79011
CE6C0100YJFM002-144@03	Porphyritic	Fig. S1-5	Silicate	Leftmost isochron	0.00193642	9.63257	0.51265	0.77762	0.12	9.6225	56.806	0.44029	50.2704	0.470137	40.3337	2.03279	0.802334	2.08645
CE6C0100YJFM002-144@04	Porphyritic	Fig. S1-5	Silicate	Leftmost isochron	0.00255975	14.6124	0.615002	1.41594	0.0472222	15.3393	14.5414	0.870224	13.0611	0.922335	9.41668	4.20703	0.72097	4.30695
CE6C0100YJFM002-144@05	Porphyritic	Fig. S1-5	Silicate	Leftmost isochron	0.00196417	13.3818	0.506698	1.24054	0.0532222	14.4488	22.0053	0.707407	20.7245	0.732213	28.4501	2.42038	1.37278	2.52871
CE6C0100YJFM002-144@06	Porphyritic	Fig. S1-5	Silicate	Leftmost isochron	0.00118781	4.78658	0.387963	0.375917	0.475556	4.83368	391.944	0.167621	324.548	0.185031	262.723	0.79649	0.809505	0.8177
CE6C0100YJFM002-144@07	Porphyritic	Fig. S1-5	Silicate	Leftmost isochron	0.0013406	5.88645	0.411681	0.454604	0.316111	5.92869	228.338	0.219608	247.319	0.211961	266.725	0.790495	1.07847	0.818419
CE6C0100YJFM002-144@08	Porphyritic	Fig. S1-5	Silicate	Leftmost isochron	0.000467041	5.93533	0.273247	0.345125	0.315556	5.93391	654.237	0.129742	539.87	0.143465	737.85	0.475286	1.36672	0.496466
CE6C0100YJFM002-144@09	Porphyritic	Fig. S1-5	Silicate	Leftmost isochron	0.000411432	13.4879	0.263058	0.740949	0.0531111	14.4639	104.783	0.324184	80.463	0.371606	73.1507	1.50944	0.909122	1.55451
CE6C0100YJFM002-144@10	Porphyritic	Fig. S1-5	Silicate	Leftmost isochron	0.00112469	8.84456	0.37726	0.64257	0.132222	9.16699	108.672	0.318331	114.139	0.312008	111.969	1.22006	0.980991	1.25932
CE6C0100YJFM002-144@11	Porphyritic	Fig. S1-5	Silicate	Leftmost isochron	0.00414533	7.40859	0.861855	0.747117	0.198333	7.48481	45.4327	0.492324	42.7071	0.510071	8.76668	4.36021	0.205275	4.38994
CE6C0100YJFM002-144@13	Porphyritic	Fig. S1-5	Silicate	Leftmost isochron	0.00152525	10.61	0.412254	0.880369	0.0888889	11.1803	51.7221	0.461423	37.4548	0.544662	68.7519	1.557	1.8356	1.64951
CE6C0100YJFM002-144@14	Porphyritic	Fig. S1-5	Silicate	Leftmost isochron	0.00165732	10.4932	0.462566	0.855119	0.0941111	10.8657	50.7513	0.465812	53.5692	0.455431	47.9003	1.86533	0.894176	1.92013
CE6C0100YJFM002-149@1	Poikilitic	Fig. S1-5	Bdy	Leftmost isochron	5.3926e-05	11.8682	0.205954	0.310258	0.07975	12.5196	1293.44	0.0978714
CE6C0100YJFM002-150@1	Subophitic	Fig. S1-5	Bdy	Leftmost isochron	3.12347e-05	25.0016	0.202806	0.707411	0.015	28.8675	160.079	0.278192
CE6C0100YJFM002-152@1	Subophitic	Fig. S1-6	Bdy	Leftmost isochron	1.25424e-05	22.361	0.199882	0.343475	0.022	23.8366	956.754	0.113795
CE6C0100YJFM002-156@1	Poikilitic	Fig. S1-6	Bdy	Leftmost isochron	1.14764e-05	25.82	0.200423	0.292455	0.02875	20.8514	1633.78	0.0870837
CE6C0100YJFM002-156@2	Poikilitic	Fig. S1-6	Bdy	Leftmost isochron	5.01135e-06	17.1499	0.19893	0.232713	0.02325	16.3956	2644	0.0484065
CE6C0100YJFM002-156@7	Poikilitic	Fig. S1-6	Tro	Leftmost isochron	0.00541505	0.988393	1.07923	0.223154	17.5421	0.97473	3237.66	0.0714376	2991.43	0.0746523	1.33334	13.6931	0.000445719	13.6933
CE6C0100YJFM002-156@8	Poikilitic	Fig. S1-6	Silicate+Tro	Leftmost isochron	0.00275991	2.91513	0.634513	0.317218	1.95667	2.91854	705.337	0.153035	627.579	0.162967	537.771	0.681836	0.856897	0.701041
CE6C0100YJFM002-168@1	Subophitic	Fig. S1-7	Bdy	Leftmost isochron	9.72146e-05	20.8535	0.213466	0.734254	0.02375	22.9416	141.44	0.295955
CE6C0100YJFM002-168@2	Subophitic	Fig. S1-7	Silicate	Leftmost isochron	0.00323171	7.65882	0.726107	0.676032	0.31	7.33236	92.8301	0.421828	68.9953	0.491491	43.5501	2.39594	0.631204	2.44583
CE6C0100YJFM002-171@1	Subophitic	Fig. S1-7	Bdy	Leftmost isochron	9.19819e-05	20.0019	0.212188	0.68359	0.02525	22.2497	165.793	0.273356
CE6C0100YJFM002-175@1	Poikilitic	Fig. S1-7	Bdy	Leftmost isochron	1.83144e-06	20.4125	0.19823	0.231839	0.015	20.4124	2730.09	0.0476373
CE6C0100YJFM002-177@1	Poikilitic	Fig. S1-7	Tro	Leftmost isochron	0.00479371	4.81154	0.972863	0.509725	0.733333	4.76731	150.892	0.330863	134.225	0.352379	1.49	12.9532	0.0111008	12.958
CE6C0100YJFM002-177@2	Poikilitic	Fig. S1-7	Silicate+Tro	Leftmost isochron	0.0041771	1.7992	0.860902	0.261978	5.165	1.79634	1234.11	0.115697	1697.42	0.099096	253.379	0.993318	0.149274	0.998248
CE6C0100YJFM002-177@3	Poikilitic	Fig. S1-7	Tro	Leftmost isochron	0.0054964	2.59818	1.08484	0.326384	2.63141	2.51669	476.932	0.186106	423.822	0.198308	0.1	50	0.000235948	50.0004
CE6C0100YJFM002-185@1	Poikilitic	Fig. S1-8	Bdy	Leftmost isochron	5.3279e-05	22.3614	0.20688	0.482407	0.03	20.4124	375.383	0.181668
CE6C0100YJFM002-187@1	Poikilitic	Fig. S1-8	Bdy	Leftmost isochron	7.82469e-05	21.8234	0.209972	0.65756	0.02425	22.7038	182.116	0.260819
CE6C0200YJFM001EGP01-06@01	Porphyritic	Fig. S1-8	Silicate	Leftmost isochron	0.0019445	15.8275	0.507649	1.25037	0.0603477	15.4134	25.8924	0.714395	21.9014	0.780251	23.5801	2.91235	1.07665	3.01505
CE6C0200YJFM001EGP01-06@02	Porphyritic	Fig. S1-8	Silicate	Leftmost isochron	0.000862491	20.4219	0.333708	1.26405	0.0394086	19.0736	34.0973	0.622537	36.1055	0.607692	15.06	3.6442	0.417112	3.69452
CE6C0200YJFM001EGP01-06@03	Porphyritic	Fig. S1-8	Silicate	Leftmost isochron	0.00101082	9.81088	0.354238	0.650345	0.144104	9.97447	132.668	0.315605	74.0498	0.424335	50.2203	1.99561	0.678196	2.04023
CE6C0200YJFM001EGP01-06@04	Porphyritic	Fig. S1-8	Silicate	Leftmost isochron	0.00113264	14.0139	0.378576	1.08582	0.0581183	15.7062	42.4832	0.55772	43.1882	0.555633	29.5201	2.6029	0.683522	2.66154
CE6C0200YJFM001EGP01-06@05	Porphyritic	Fig. S1-8	Silicate	Leftmost isochron	0.00120356	9.81124	0.391605	0.64258	0.159104	9.49265	123.886	0.326602	75.3645	0.420618	45.0804	2.10631	0.598165	2.1479
CE6C0200YJFM001EGP01-06@06	Porphyritic	Fig. S1-8	Silicate	Leftmost isochron	0.000838695	12.8101	0.327136	0.842852	0.0774552	13.6051	80.4288	0.40534	63.5856	0.457921	32.9801	2.46258	0.518672	2.50479
CE6C0200YJFM001EGP01-06@07	Porphyritic	Fig. S1-8	Silicate	Leftmost isochron	0.00120569	24.274	0.391169	1.89338	0.0260728	23.4495	13.3307	0.995629	13.7747	0.98385	10.84	4.29537	0.786953	4.4066
CE6C0200YJFM001EGP01-06@08	Porphyritic	Fig. S1-8	Silicate	Leftmost isochron	0.00177343	8.0131	0.472159	0.61312	0.228656	7.91839	123.295	0.32738	129.833	0.320463	61.2803	1.80657	0.471993	1.83478
CE6C0200YJFM001EGP01-06@09	Porphyritic	Fig. S1-8	Silicate	Leftmost isochron	0.0020322	20.0215	0.522813	1.59884	0.0412423	18.6447	15.3737	0.927119	15.664	0.92261	9.68001	4.54545	0.617977	4.63814
CE6C0200YJFM001EGP01-06@11	Porphyritic	Fig. S1-8	Silicate	Leftmost isochron	0.00125026	20.0134	0.397774	1.39022	0.0408423	18.7358	24.6687	0.731899	25.6574	0.720881	11.36	4.19591	0.442758	4.25738
CE6C0200YJFM001EGP01-06@12	Porphyritic	Fig. S1-8	Silicate	Leftmost isochron	0.00117194	7.78919	0.39497	0.517183	0.246559	7.62548	201.853	0.255864	173.288	0.277388	75.7205	1.62521	0.436964	1.64871
CE6C0200YJFM001EGP01-06@13	Porphyritic	Fig. S1-8	Silicate	Leftmost isochron	0.00151611	13.8807	0.438802	1.11832	0.064552	14.903	35.9816	0.606016	39.3881	0.581818	17.24	3.40601	0.437696	3.45535
CE6C0200YJFM001EGP01-07@1	Subophitic	Fig. S1-8	Silicate	Leftmost isochron	0.00209497	8.11928	0.525769	0.654472	0.217921	8.11107	99.2478	0.364893	219.784	0.246308	36.7802	2.3319	0.167347	2.34487
CE6C0200YJFM001EGP01-07@2	Subophitic	Fig. S1-8	Silicate	Leftmost isochron	0.0030505	5.27085	0.664606	0.493817	0.507563	5.31475	163.109	0.284635	160.442	0.288279	67.8003	1.71751	0.422585	1.74154
CE6C0200YJFM001EGP02-01@1	Subophitic	Fig. S1-9	Silicate	Leftmost isochron	0.00131945	1.69937	0.41142	0.228265	4.98061	1.69663	3767.2	0.059236	3164.35	0.06492	5058.23	0.198891	1.5985	0.209218
CE6C0200YJFM001EGP02-01@2	Subophitic	Fig. S1-9	Silicate	Leftmost isochron	0.00340485	10.9287	0.724695	0.98593	0.12543	10.6912	33.9016	0.62433	30.2734	0.66365	28.2201	2.66217	0.932173	2.74365
CE6C0200YJFM001EGP02-01@3	Subophitic	Fig. S1-9	Silicate	Leftmost isochron	0.00145185	3.25693	0.418675	0.298391	1.3434	3.26681	918.417	0.119955	536.581	0.157638	707.022	0.531877	1.31764	0.554746
CE6C0200YJFM001EGP02-02@2	Subophitic	Fig. S1-9	Silicate	Leftmost isochron	0.0036307	5.53926	0.786954	0.522921	0.478817	5.47196	129.126	0.319904	94.1113	0.3764	30.5001	2.56074	0.324085	2.58825
CE6C0200YJFM001EGP02-02@3	Subophitic	Fig. S1-9	Silicate	Leftmost isochron	0.00270794	2.0025	0.626319	0.256074	3.59423	1.99722	1323.6	0.0999249	2029.85	0.0810554	648.078	0.555538	0.319273	0.56142
CE6C0200YJFM001EGP03-03@1	Porphyritic	Fig. S1-9	Silicate	Leftmost isochron	0.00178093	2.93472	0.484198	0.287441	1.67738	2.92356	936.244	0.118808	766.605	0.131885	546.629	0.604895	0.713051	0.619106
CE6C0200YJFM001EGP03-03@2	Porphyritic	Fig. S1-9	Silicate	Leftmost isochron	0.0017409	3.6043	0.471863	0.322406	1.11538	3.58523	634.947	0.144267	683.177	0.139706	599.572	0.577572	0.877624	0.594228
CE6C0200YJFM001EGP04-02@1	Subophitic	Fig. S1-9	Silicate	Leftmost isochron	0.00352283	6.16469	0.753598	0.575663	0.383495	6.11432	106.021	0.353044	93.5673	0.377493	56.1403	1.88746	0.599999	1.92484
CE6C0200YJFM001EGP04-07@1	Subophitic	Fig. S1-9	Ap	Leftmost isochron	0.000318036	3.2956	0.248144	0.237277	1.31543	3.30137	4104.66	0.0567482	4915.6	0.05209	8650.04	0.152103	1.75971	0.160775
CE6C0200YJFM001EGP04-08@1	Subophitic	Fig. S1-9	Silicate	Leftmost isochron	0.00311786	1.38172	0.701807	0.230934	7.54119	1.37882	2415.5	0.0739705	3053.19	0.0660905	925.301	0.46493	0.30306	0.469604
CE6C0200YJFM001EGP05-10@2	Subophitic	Fig. S1-10	Silicate	Leftmost isochron	0.00253925	10.7361	0.598125	0.948912	0.114731	11.1786	41.2449	0.56603	39.9068	0.578025	23.82	2.89764	0.596892	2.95473
CE6C0200YJFM001EGP05-10@3	Subophitic	Fig. S1-10	Silicate	Leftmost isochron	0.00153327	9.41385	0.446246	0.662679	0.172007	9.12966	105.661	0.353646	101.162	0.363046	109.922	1.34889	1.08659	1.39689
CE6C0200YJFM001EGP05-15@1	Poikilitic	Fig. S1-10	Bdy	Leftmost isochron	6.95412e-06	16.2223	0.198342	0.249409	0.02175	16.9516	1689.65	0.0605515
CE6C0200YJFM001EGP05-16@1	Subophitic	Fig. S1-10	Bdy	Leftmost isochron	6.54504e-06	16.44	0.198906	0.26486	0.018125	18.5695	1241.4	0.0706411
CE6C0200YJFM001EGP06-12@1	Poikilitic	Fig. S1-10	Bdy	Leftmost isochron	1.97621e-05	26.7267	0.201773	0.481101	0.0178571	26.7261	397.586	0.177315
CE6C0200YJFM001EGP07-06@1	Poikilitic	Fig. S1-11	Bdy	Leftmost isochron	1.68386e-05	21.8221	0.200195	0.341855	0.0267857	21.8218	996.861	0.111983
CE6C0200YJFM001EGP07-41@1	Subophitic	Fig. S1-12	Silicate+Bdy	Leftmost isochron	0.000810542	4.70038	0.330129	0.338857	0.281125	4.71509	334.499	0.136083
CE6C0200YJFM001EGP08-02@1	Poikilitic	Fig. S1-12	Bdy	Leftmost isochron	6.7811e-06	15.6174	0.198322	0.228772	0.030625	14.2857	3041.54	0.0451329
CE6C0200YJFM001EGP08-06@1	Subophitic	Fig. S1-12	Bdy	Leftmost isochron	1.05728e-05	16.44	0.198906	0.26486	0.023125	16.4399	1241.4	0.0706411
CE6C0200YJFM001EGP08-07@1	Subophitic	Fig. S1-12	Bdy	Leftmost isochron	1.02333e-05	23.5705	0.198903	0.336164	0.0205	24.6932	1026.06	0.109885
CE6C0200YJFM001EGP09-10@1	Subophitic	Fig. S1-13	Trq	Leftmost isochron	0.000101958	5.34551	0.213226	0.239633	0.21675	5.36983	2027.79	0.0552733
CE6C0200YJFM001EGP09-29@1	Subophitic	Fig. S1-14	Bdy	Leftmost isochron	0.000130786	7.90624	0.217781	0.297224	0.198	7.94552	1437.46	0.0928397
CE6C0200YJFM001EGP10-02@1	Porphyritic	Fig. S1-14	Silicate	Leftmost isochron	0.00167833	7.52239	0.467324	0.567002	0.258763	7.44349	148.221	0.298587	142.726	0.305648	84.7206	1.53646	0.59359	1.56657
CE6C0200YJFM001EGP10-02@2	Porphyritic	Fig. S1-14	Silicate	Leftmost isochron	0.00125263	7.58536	0.405482	0.516128	0.259462	7.43346	199.151	0.257595	188.95	0.265644	106.401	1.37102	0.563118	1.39652
CE6C0200YJFM001EGP10-02@3	Porphyritic	Fig. S1-14	Silicate	Leftmost isochron	0.00223875	9.06411	0.538586	0.767113	0.16491	9.32404	69.1951	0.437006	69.1725	0.43904	37.1401	2.32057	0.53692	2.36173
CE6C0200YJFM001EGP10-02@4	Porphyritic	Fig. S1-14	Silicate	Leftmost isochron	0.00145977	6.4864	0.443216	0.470395	0.351219	6.38909	233.748	0.237769	233.701	0.23886	156.162	1.1317	0.668213	1.15663
CE6C0200YJFM001EGP10-09@1	Subophitic	Fig. S1-14	Silicate	Leftmost isochron	0.00426577	14.4634	0.876512	1.37171	0.0758172	13.7513	15.4291	0.92545	13.72	0.985808	2.96	8.21995	0.215743	8.27885
CE6C0200YJFM001EGP10-09@2	Subophitic	Fig. S1-14	Silicate	Leftmost isochron	0.00320405	9.68262	0.707042	0.869624	0.153405	9.66737	44.7574	0.543366	38.1161	0.591447	19.5601	3.19765	0.513171	3.25188
CE6C0200YJFM001EGP10-11@1	Porphyritic	Fig. S1-15	Silicate	Leftmost isochron	0.00175729	6.07949	0.472156	0.472823	0.39853	5.99787	221.096	0.244476	205.09	0.254977	124.801	1.26592	0.60852	1.29135
CE6C0200YJFM001EGP10-11@2	Porphyritic	Fig. S1-15	Silicate	Leftmost isochron	0.00199331	10.1638	0.516849	0.810249	0.136068	10.2648	63.2458	0.457098	63.8096	0.457117	33.7801	2.43324	0.529388	2.47581
CE6C0200YJFM001EGP10-11@3	Porphyritic	Fig. S1-15	Silicate	Leftmost isochron	0.00158544	8.98722	0.443827	0.669722	0.177778	8.98026	105.824	0.353372	115.218	0.340181	61.8603	1.79808	0.536896	1.82998
CE6C0200YJFM001EGP10-21@1	Subophitic	Fig. S1-15	Silicate	Leftmost isochron	0.00289809	10.861	0.658663	0.906008	0.131864	10.4271	42.0497	0.560587	39.1854	0.583321	10.16	4.43678	0.25928	4.47496
CE6C0200YJFM001EGP10-25@1	Porphyritic	Fig. S1-15	Silicate	Leftmost isochron	0.00188637	13.2594	0.490837	1.08674	0.0767204	13.6701	35.3698	0.611235	33.7641	0.628409	25.48	2.80166	0.75465	2.87127
CE6C0200YJFM001EGP10-25@2	Porphyritic	Fig. S1-15	Silicate	Leftmost isochron	0.00156726	12.6079	0.445268	0.879145	0.100323	11.9544	57.6309	0.478847	58.2576	0.478403	27.7401	2.68511	0.476162	2.72739
CE6C0200YJFM001EGP10-25@3	Porphyritic	Fig. S1-15	Silicate	Leftmost isochron	0.00136653	8.11669	0.409158	0.596702	0.207921	8.30383	144.835	0.302057	155.614	0.292717	88.7005	1.5016	0.570005	1.52986
CE6C0200YJFM001EGP10-31@2	Subophitic	Fig. S1-16	Silicate	Leftmost isochron	0.00232343	4.89055	0.574753	0.425165	0.610717	4.84516	258.548	0.226078	188.815	0.265739	286.586	0.835395	1.51782	0.876643
CE6C0200YJFM001EGP10-32@1	Subophitic	Fig. S1-16	Silicate	Leftmost isochron	0.000825093	3.43735	0.33132	0.274739	1.22434	3.42198	1471.76	0.0947608	1062.35	0.112034	1112.35	0.424045	1.04707	0.438595
CE6C0200YJFM001EGP10-32@2	Subophitic	Fig. S1-16	Silicate	Leftmost isochron	0.00132646	3.17056	0.426196	0.283624	1.43796	3.15758	1076.52	0.110797	1165.32	0.10697	533.76	0.612139	0.458037	0.621415
CE6C0200YJFM001EGP10-32@3	Subophitic	Fig. S1-16	Silicate	Leftmost isochron	0.00106915	2.6845	0.370644	0.256544	2.0014	2.67646	1862.61	0.0842348	5694.54	0.0483977	1325.6	0.388444	0.232785	0.391447
CE6C0200YJFM001EGP10-32@5	Subophitic	Fig. S1-16	Silicate	Leftmost isochron	0.00194189	9.58795	0.506732	0.771245	0.148272	9.83326	71.2049	0.430794	123.099	0.329113	34.7201	2.40008	0.28205	2.42254
CE6C0200YJFM001EGP10-36@1	Subophitic	Fig. S1-16	Bdy	Leftmost isochron	1.02333e-05	23.5705	0.198903	0.336164	0.0205	24.6932	1026.06	0.109885
CE6C0200YJFM001WGP05-20@1	Poikilitic	Fig. S1-16	Silicate	Leftmost isochron	0.000996525	6.85553	0.33393	0.489853	0.274	6.9758	264.921	0.223343	204.153	0.255561	368.854	0.73637	1.80675	0.779456
CE6C0200YJFM001WGP05-20@3	Poikilitic	Fig. S1-16	Silicate	Leftmost isochron	0.00100618	13.0276	0.350472	0.95725	0.0686667	13.9347	58.3065	0.476066	64.4873	0.45471	59.4606	1.83401	0.922051	1.88954
CE6C0200YJFM001WGP05-6@1	Poikilitic	Fig. S1-16	Silicate	Leftmost isochron	0.00213932	8.06744	0.539724	0.681915	0.200333	8.15817	88.9692	0.385394	91.91	0.380881	58.2203	1.85344	0.633449	1.89217
CE6C0200YJFM001WGP06-19@1	Poikilitic	Fig. S1-17	Silicate	Leftmost isochron	0.00113415	17.4226	0.380965	1.37122	0.039	18.49	25.5699	0.718885	18.336	0.852741	22.06	3.01101	1.2031	3.12943
CE6C0200YJFM001WGP06-19@2	Poikilitic	Fig. S1-17	Silicate	Leftmost isochron	0.00201648	15.832	0.526002	1.37947	0.0508333	16.1955	20.2498	0.807819	25.9521	0.716777	19.08	3.23762	0.735203	3.31601
CE6C0200YJFM001WGP06-20@1	Poikilitic	Fig. S1-17	Silicate	Leftmost isochron	0.00125451	21.3442	0.399386	1.89145	0.0234444	21.77	10.7169	1.01368	9.83334	1.06299	8.6667	4.38528	0.881359	4.51228
CE6C0200YJFM001WGP08-12@1	Poikilitic	Fig. S1-17	Silicate	Leftmost isochron	0.00220004	5.84828	0.538588	0.498627	0.410072	5.91287	181.847	0.269571	134.548	0.314799	108.401	1.35831	0.805668	1.39432
CE6C0200YJFM001WGP09-28@1	Poikilitic	Fig. S1-17	Silicate	Leftmost isochron	0.00194258	11.7978	0.507826	0.963856	0.096	11.7851	44.2711	0.546342	45.1122	0.543655	26.9801	2.72266	0.598066	2.77641
CE6C0200YJFM001WGP10-17@2	Subophitic	Fig. S1-17	Silicate	Leftmost isochron	0.0013171	10.7295	0.409135	0.806709	0.0906667	11.0702	61.2458	0.42403	57.8748	0.438163	26.7667	2.49533	0.462494	2.5335
CE6C0200YJFM001WGP14-3@1	Poikilitic	Fig. S1-18	Silicate	Leftmost isochron	0.000695091	13.1372	0.309013	0.880738	0.0544444	14.2857	63.9405	0.414998	53.1669	0.45715	64.9004	1.60251	1.22069	1.66645
CE6C0200YJFM001WGP14-3@2	Poikilitic	Fig. S1-18	Silicate	Leftmost isochron	0.00197127	15.0972	0.512421	1.40874	0.0431889	16.0396	16.8363	0.808743	16.6822	0.816116	12.0167	3.72419	0.720328	3.81257
CE6C0200YJFM001WGP14-6@1	Poikilitic	Fig. S1-18	Silicate	Leftmost isochron	0.0014921	6.19476	0.432318	0.488046	0.28	6.29941	180.953	0.246691	163.585	0.260621	71.0927	1.53113	0.434591	1.55315
CE6C0200YJFM001WGP14-6@2	Poikilitic	Fig. S1-18	Silicate	Leftmost isochron	0.00152465	7.0947	0.439009	0.561024	0.211111	7.25476	131.906	0.288936	121.656	0.302214	55.4555	1.73361	0.455841	1.75976
CE6C0000YJYX038GP001@04	Porphyritic	Fig. S1-1	Silicate	Leftmost isochron	0.00194759	7.26205	0.506385	0.591026	0.253333	7.25476	124.941	0.325217	126.672	0.324438	59.5403	1.83278	0.470035	1.86128
CE6C0000YJYX038GP001@05	Porphyritic	Fig. S1-1	Silicate	Leftmost isochron	0.00117224	5.06672	0.393734	0.38288	0.515	5.08822	430.801	0.175143	439.758	0.174129	272.806	0.856235	0.620356	0.873761
CE6C0000YJYX038GP001@06	Porphyritic	Fig. S1-1	Silicate	Leftmost isochron	0.00140467	8.5809	0.423874	0.620475	0.191333	8.34784	129.094	0.319945	131.222	0.318764	133.862	1.22233	1.02012	1.26321
CE6C0000YJYX038GP001@07	Porphyritic	Fig. S1-1	Silicate	Leftmost isochron	0.00198217	7.20551	0.522224	0.586117	0.257333	7.19816	124.779	0.325429	129.717	0.320608	111.861	1.33714	0.86235	1.37504
CE6C0000YJYX038GP001@08	Porphyritic	Fig. S1-1	Silicate	Leftmost isochron	0.00151521	3.37929	0.437784	0.308613	1.17933	3.36241	771.73	0.13086	669.953	0.141078	501.364	0.63161	0.748357	0.647174
CE6C0000YJYX038GP001@09	Porphyritic	Fig. S1-1	Silicate	Leftmost isochron	0.00237592	3.79504	0.577337	0.366941	0.919	3.80901	382.588	0.185851	344.53	0.196726	199.423	1.00145	0.578827	1.02059
CE6C0000YJYX038GP001@10	Porphyritic	Fig. S1-1	Silicate	Leftmost isochron	0.00132687	7.56472	0.397975	0.574175	0.223333	7.72667	160.779	0.286689	165.82	0.283566	105.461	1.37712	0.635998	1.40601
CE6C0000YJYX038GP001@12	Porphyritic	Fig. S1-1	Silicate	Leftmost isochron	0.0018056	10.6104	0.485837	0.848461	0.117667	10.6449	59.6293	0.470756	58.8417	0.476023	40.0003	2.23607	0.679794	2.28618
CE6C0000YJYX038GP001@13	Porphyritic	Fig. S1-1	Silicate	Leftmost isochron	0.00391676	3.98884	0.829596	0.423478	0.831333	4.00481	209.697	0.251033	196.627	0.260406	54.3002	1.91918	0.276159	1.93676
CE6C0000YJYX211GP001@1	Subophitic	Fig. S1-1	Bdy	Leftmost isochron	5.10143e-05	26.7268	0.204963	0.506181	0.0278571	21.398	350.042	0.188973
CE6C0000YJYX251GP01@1	Poikilitic	Fig. S1-1	Bdy	Leftmost isochron	2.70408e-05	19.6124	0.201805	0.480074	0.01525	20.2444	194.151	0.178619
CE6C0000YJYX251GP01@2	Poikilitic	Fig. S1-1	Trq	Leftmost isochron	3.73267e-05	9.75922	0.20368	0.256015	0.063625	9.9112	1436.64	0.0656663
CE6C0000YJYX251GP01@3	Poikilitic	Fig. S1-1	Zrl	Leftmost isochron	2.6058e-05	12.127	0.201953	0.273898	0.0375	12.9099	1055.34	0.0766152
CE6C0000YJYX251GP01@4	Poikilitic	Fig. S1-1	Trq	Leftmost isochron	2.5957e-05	11.3963	0.20111	0.272448	0.038125	12.8037	1083.52	0.0756128
CE6C0000YJYX392GP001@1	Subophitic	Fig. S1-1	Bdy	Leftmost isochron	3.90096e-05	22.3611	0.203782	0.395345	0.0355102	18.9524	653.947	0.138259
CE6C0000YJYX485GP01@01	Subophitic	Fig. S1-1	Silicate	Leftmost isochron	0.000826423	8.27945	0.330505	0.51589	0.204667	8.07134	235.553	0.236856	206.643	0.254018	125.982	1.25998	0.609659	1.28533
CE6C0000YJYX485GP01@02	Subophitic	Fig. S1-1	Silicate	Leftmost isochron	0.00119233	9.41277	0.382677	0.640409	0.160667	9.10975	126.363	0.323383	173.786	0.276991	149.682	1.15593	0.861303	1.18866
CE6C0000YJYX485GP01@03	Subophitic	Fig. S1-1	Ap	Leftmost isochron	0.000378808	4.75188	0.25815	0.272639	0.721647	4.2984	1878.65	0.0838768	604.031	0.148576	1811.65	0.332296	2.99927	0.363999
CE6C0000YJYX485GP01@06	Subophitic	Fig. S1-1	Silicate	Leftmost isochron	0.000763417	3.92683	0.328706	0.293467	0.875333	3.90286	1133.5	0.107977	769.731	0.131617	786.031	0.50444	1.02118	0.521328
CE6C0000YJYX485GP01@07	Subophitic	Fig. S1-1	Silicate	Leftmost isochron	0.000449556	4.47303	0.270349	0.278817	0.750741	4.21429	1647.72	0.0895626	1567.33	0.0922449	1590.25	0.354672	1.01463	0.366472
CE6C0000YJYX485GP01@09	Subophitic	Fig. S1-1	Silicate	Leftmost isochron	0.00188205	22.3881	0.498988	1.93153	0.0302667	20.9888	10.7684	1.10777	11.256	1.08837	13.16	3.89841	1.16915	4.04748
CE6C0000YJYX485GP01@10	Subophitic	Fig. S1-1	Silicate	Leftmost isochron	0.00113149	15.2584	0.385524	0.978837	0.0673333	14.072	50.6708	0.510676	43.4322	0.55407	106.761	1.36871	2.45812	1.4766
CE6C0000YJYX485GP01@13	Subophitic	Fig. S1-1	Silicate	Leftmost isochron	0.00406887	13.6382	0.84909	1.34753	0.076	13.2453	16.2207	0.902587	15.9547	0.914167	0.7	16.9031	0.0438743	16.9278
CE6C0000YJYX485GP01@14	Subophitic	Fig. S1-1	Silicate	Leftmost isochron	0.00239845	6.05946	0.578212	0.522881	0.374	5.97081	151.764	0.295082	125.305	0.326202	121.502	1.283	0.969646	1.32382
CE6C0000YJYX485GP01@16	Subophitic	Fig. S1-1	Ap	Leftmost isochron	9.60853e-05	7.29353	0.214253	0.251	0.323333	6.42161	3260.99	0.063668	3026.62	0.0663813	3688.27	0.232912	1.21861	0.242187
CE6C0000YJYX485GP01@17	Subophitic	Fig. S1-1	Silicate	Leftmost isochron	0.000772366	20.86	0.322146	1.22606	0.0386667	18.5695	37.1154	0.596688	10.008	1.15424	16.74	3.45651	1.67266	3.64413
CE6C0000YJYX562GP01@2	Poikilitic	Fig. S1-2	Bdy	Leftmost isochron	2.79027e-05	20.4133	0.200879	0.497264	0.02	25	358.388	0.184829
CE6C0100YJFM002-005@1	Poikilitic	Fig. S1-2	Bdy	Out of isochron	0.000680879	16.4497	0.206301	1.38694	0.023125	16.4399	19.2765	0.566866
CE6C0100YJFM002-009@1	Poikilitic	Fig. S1-2	Bdy	Out of isochron	0.000904147	16.4493	0.284357	1.19989	0.04625	16.4399	40.093	0.555873
CE6C0100YJFM002-014@01	Poikilitic (high-Al)	Fig. S1-3	Silicate	Out of isochron	0.000336019	17.9646	0.490507	0.693612	0.03875	17.9605	85.5605	0.380517
CE6C0100YJFM002-014@02	Poikilitic (high-Al)	Fig. S1-3	Silicate	Out of isochron	9.82435e-05	20.853	0.488455	0.488166	0.02875	20.8514	190.852	0.254779
CE6C0100YJFM002-014@07	Poikilitic (high-Al)	Fig. S1-3	Silicate	Out of isochron	0.00874378	17.2449	1.24894	2.43713	0.0453333	17.1499	4.04097	1.80835
CE6C0100YJFM002-014@08	Poikilitic (high-Al)	Fig. S1-3	Silicate	Out of isochron	0.0104792	23.7791	0.893024	4.58854	0.024	23.5702	1.33598	3.14503
CE6C0100YJFM002-014@09	Poikilitic (high-Al)	Fig. S1-3	Silicate	Out of isochron	0.0083416	22.5081	0.989667	3.65584	0.0266667	22.3607	1.99802	2.57172
CE6C0100YJFM002-014@10	Poikilitic (high-Al)	Fig. S1-3	Silicate	Out of isochron	0.000755725	15.0841	0.558395	0.872709	0.0486667	16.5521	51.165	0.508204
CE6C0100YJFM002-014@12	Poikilitic (high-Al)	Fig. S1-3	Silicate	Out of isochron	0.00073632	21.336	0.5656	1.38607	0.0243333	23.4082	19.4662	0.823918
CE6C0100YJFM002-014@13	Poikilitic (high-Al)	Fig. S1-3	Silicate	Out of isochron	0.00172028	17.6973	0.555967	1.41061	0.0426667	17.6777	18.9891	0.834203
CE6C0100YJFM002-014@18	Poikilitic (high-Al)	Fig. S1-3	Silicate	Out of isochron	0.00334067	3.74304	0.841376	0.369308	1.01652	3.75551	301.294	0.209427
CE6C0100YJFM002-014@20	Poikilitic (high-Al)	Fig. S1-3	Trq	Out of isochron	0.000307277	16.0152	0.493055	0.527293	0.0597449	14.6114	161.889	0.277874
CE6C0100YJFM002-020@1	Poikilitic	Fig. S1-3	Bdy	Out of isochron	0.000152533	21.3231	0.215031	0.88215	0.0245	22.5877	95.0614	0.361001
CE6C0100YJFM002-039@1	Subophitic	Fig. S1-15	Silicate	Out of isochron	0.00368431	18.0067	0.689204	2.03163	0.0466667	18.8982	9.9521	1.28831	7.46667	1.49404	2.725	9.57826	0.364955	9.69408
CE6C0100YJFM002-046@1	Poikilitic	Fig. S1-4	Bdy	Out of isochron	0.000519072	8.19455	0.272549	0.459077	0.18625	8.19232	339.548	0.191013
CE6C0100YJFM002-051@1	Poikilitic	Fig. S1-4	Bdy	Out of isochron	0.000730101	23.5856	0.244214	1.93271	0.0225	23.5702	17.1209	0.85064
CE6C0100YJFM002-051@4	Poikilitic	Fig. S1-4	Silicate	Out of isochron	0.00276013	5.07078	0.602184	0.481662	0.645	5.08329	230.062	0.267956	206.518	0.284087	278.934	0.94673	1.35066	0.988435
CE6C0100YJFM002-056@1	Poikilitic	Fig. S1-4	Bdy	Out of isochron	7.39896e-05	18.5707	0.202526	0.544754	0.03125	20	287.202	0.207693
CE6C0100YJFM002-079@9	Porphyritic	Fig. S1-4	Silicate	Out of isochron	0.00810907	37.948	0.460743	6.04845	0.0193333	26.2613	1.15098	3.38837	1.28	3.22749	2.24	9.44911	1.75	9.98511
CE6C0100YJFM002-122@01	Porphyritic	Fig. S1-4	Silicate	Out of isochron	0.00186087	10.7328	0.451317	0.922015	0.0916667	11.0096	43.8863	0.500921	43.3713	0.506149	30.518	2.33694	0.703645	2.39112
CE6C0100YJFM002-122@03	Porphyritic	Fig. S1-4	Silicate	Out of isochron	0.00164829	19.2764	0.399805	2.07225	0.025	21.0819	9.10033	1.10003	8.38334	1.15125	13.3156	3.53789	1.58834	3.72049
CE6C0100YJFM002-133@2	Poikilitic	Fig. S1-5	Bdy	Out of isochron	5.01782e-05	19.2459	0.201455	0.488209	0.02875	20.8514	373.668	0.182084
CE6C0100YJFM002-133@3	Poikilitic	Fig. S1-5	Silicate	Out of isochron	0.0127376	22.5614	1.04942	4.2045	0.0333333	22.3607	1.83185	3.00285	1.645	3.18303	0.143333	41.7635	0.0871327	41.8846
CE6C0100YJFM002-133@4	Poikilitic	Fig. S1-5	Silicate	Out of isochron	0.00543981	1.00673	1.06529	0.224865	16.5284	1.00418	3036.57	0.0737643	2637.79	0.0794977	2.0085	11.1567	0.000761433	11.1569
CE6C0100YJFM002-143@1	Poikilitic	Fig. S1-5	Silicate	Out of isochron	0.00609177	2.10941	1.00593	0.306078	3.76833	2.10305	616.953	0.16363	572.966	0.170557	0.85	17.1499	0.00148351	17.1507
CE6C0100YJFM002-143@2	Poikilitic	Fig. S1-5	Zrl	Out of isochron	3.7474e-05	17.961	0.199521	0.385729	0.03575	18.6989	687.144	0.134275
CE6C0100YJFM002-144@12	Porphyritic	Fig. S1-5	Silicate	Out of isochron	0.00293553	15.4634	0.520063	1.74509	0.0416667	16.3299	10.7874	1.01036	11.0078	1.00468	8.86668	4.33555	0.805491	4.45044
CE6C0100YJFM002-144@15	Porphyritic	Fig. S1-5	Silicate	Out of isochron	0.00239049	16.6982	0.508332	1.78527	0.035	17.8174	10.4581	1.02614	11.7778	0.971286	9.45001	4.19961	0.802358	4.31046
CE6C0100YJFM002-152@2	Subophitic	Fig. S1-6	Zrl	Out of isochron	0.000171501	14.1436	0.214907	0.519236	0.0625	14.1421	306.12	0.201172
CE6C0100YJFM002-156@3	Poikilitic	Fig. S1-6	Silicate	Out of isochron	0.00991159	18.0696	1.06462	2.76048	0.0516667	17.9605	4.20383	1.98224	3.79833	2.09473	0.181667	37.0965	0.047828	37.1555
CE6C0100YJFM002-156@4	Poikilitic	Fig. S1-6	Silicate	Out of isochron	0.00710841	14.9726	0.927691	2.02814	0.07	15.4303	8.4407	1.39891	8.04	1.43978	2.38	10.249	0.29602	10.3496
CE6C0100YJFM002-156@5	Poikilitic	Fig. S1-6	Silicate	Out of isochron	0.0214377	22.144	0.642327	6.02729	0.035	21.8218	1.16617	3.76355	0.966667	4.15227	1.05367	15.4035	1.09	15.9533
CE6C0100YJFM002-156@6	Poikilitic	Fig. S1-6	Silicate	Out of isochron	0.00601118	14.1934	0.634303	1.94715	0.0783333	14.5865	11.3677	1.20543	8.56001	1.39536	3.33333	17.6777	0.389408	17.7327
CE6C0100YJFM002-159@1	Poikilitic	Fig. S1-6	Bdy	Out of isochron	0.000425446	10.7858	0.245396	0.561253	0.1075	10.7833	229.171	0.232505
CE6C0100YJFM002-159@2	Poikilitic	Fig. S1-6	Trq	Out of isochron	7.93454e-05	19.6131	0.199974	0.615072	0.0275	21.3201	220.555	0.237003
CE6C0100YJFM002-162@1	Subophitic	Fig. S1-6	Bdy	Out of isochron	0.000451769	12.3123	0.255431	0.648321	0.0825	12.3091	160.48	0.277844
CE6C0100YJFM002-163@1	Poikilitic	Fig. S1-6	Bdy	Out of isochron	0.000348025	17.4117	0.210157	0.914564	0.04125	17.4078	89.7925	0.371442
CE6C0100YJFM002-164@1	Subophitic	Fig. S1-6	Bdy	Out of isochron	0.000886877	13.3699	0.259462	0.964875	0.07	13.3631	67.6531	0.427925
CE6C0100YJFM002-172@1	Poikilitic	Fig. S1-7	Bdy	Out of isochron	3.52774e-05	18.8987	0.197588	0.400655	0.032	19.7642	623.628	0.140947
CE6C0100YJFM002-173@1	Poikilitic	Fig. S1-7	Bdy	Out of isochron	0.000655322	23.584	0.216533	1.92158	0.0225	23.5702	19.0746	0.805902
CE6C0100YJFM002-177@4	Poikilitic	Fig. S1-7	Silicate	Out of isochron	0.00538332	1.73833	1.0597	0.26725	5.54	1.73448	1027.25	0.126812	1165.53	0.119586	3.01275	9.10937	0.00258488	9.11016
CE6C0100YJFM002-177@5	Poikilitic	Fig. S1-7	Bdy	Out of isochron	4.88923e-05	21.823	0.200182	0.603326	0.02125	24.2536	230.098	0.232037
CE6C0100YJFM002-178@1	Subophitic	Fig. S1-8	Trq	Out of isochron	0.000128702	11.786	0.21097	0.393297	0.09	11.7851	621.591	0.141178
CE6C0100YJFM002-213@1	Poikilitic	Fig. S1-8	Bdy	Out of isochron	0.000166687	16.3082	0.2104	1.29096	0.047	16.3082	221.973	0.237304
CE6C0200YJFM001EGP01-06@10	Porphyritic	Fig. S1-8	Silicate	Out of isochron	0.0052936	7.64351	0.915812	0.797371	0.256595	7.47487	46.5836	0.532609	42.2829	0.56155	3.92258	7.40436	0.09277	7.42562
CE6C0200YJFM001EGP02-02@1	Subophitic	Fig. S1-9	Silicate	Out of isochron	0.0013726	18.9102	0.314228	1.39339	0.0501434	16.9091	29.2462	0.672186	42.9388	0.557244	12.76	3.95904	0.297167	3.99806
CE6C0200YJFM001EGP05-10@1	Subophitic	Fig. S1-10	Silicate	Out of isochron	0.00306085	20.4412	0.410293	2.02583	0.0444086	17.9678	11.2415	1.08421	12.2	1.04542	17.44	3.38643	1.42951	3.54412
CE6C0200YJFM001EGP05-14@1	Poikilitic	Fig. S1-10	Bdy	Out of isochron	3.03589e-05	16.4405	0.198776	0.390337	0.020125	17.6227	333.51	0.136284
CE6C0200YJFM001EGP06-13@1	Poikilitic	Fig. S1-10	Bdy	Out of isochron	7.32504e-05	21.8233	0.20501	0.66267	0.0237857	23.1571	188.2	0.25772
CE6C0200YJFM001EGP07-07@1	Poikilitic	Fig. S1-11	Bdy	Out of isochron	8.92316e-05	25.003	0.201364	0.978997	0.0174082	27.0686	83.0217	0.388026
CE6C0200YJFM001EGP07-19@1	Poikilitic	Fig. S1-11	Bdy	Out of isochron	0.000689857	19.6182	0.233787	1.20093	0.0431633	17.1904	48.0727	0.509925
CE6C0200YJFM001EGP07-19@2	Poikilitic	Fig. S1-11	Bdy	Out of isochron	0.000533178	30.159	0.244348	1.58475	0.0306333	24.7452	38.6986	0.689213
CE6C0200YJFM001EGP07-21@1	Poikilitic	Fig. S1-11	Bdy	Out of isochron	5.9131e-05	14.5874	0.199926	0.439782	0.024375	16.0128	243.104	0.159625
CE6C0200YJFM001EGP07-22@1	Subophitic	Fig. S1-11	Bdy	Out of isochron	7.69808e-05	13.0196	0.203872	0.380922	0.036875	13.0189	349.113	0.133204
CE6C0200YJFM001EGP07-25@1	Subophitic	Fig. S1-11	Bdy	Out of isochron	0.000148759	18.2593	0.206046	0.6582	0.0375	18.2574	184.862	0.258874
CE6C0200YJFM001EGP07-29@1	Poikilitic	Fig. S1-12	Bdy	Out of isochron	7.6921e-05	19.6153	0.206274	0.948697	0.01325	21.7186	42.2511	0.382892
CE6C0200YJFM001EGP07-31@1	Subophitic	Fig. S1-12	Bdy	Out of isochron	0.00017811	17.4108	0.20949	0.800611	0.020625	17.4078	59.654	0.322237
CE6C0200YJFM001EGP08-23@1	Poikilitic	Fig. S1-13	Bdy	Out of isochron	0.000328495	8.03365	0.243757	0.399841	0.096875	8.03219	264.464	0.153044
CE6C0200YJFM001EGP08-29@1	Poikilitic	Fig. S1-13	Bdy	Out of isochron	0.000116153	21.3223	0.207116	0.78383	0.0250612	22.5601	129.667	0.310486
CE6C0200YJFM001EGP08-38@1	Subophitic	Fig. S1-13	Bdy	Out of isochron	0.00033923	7.00268	0.247264	0.361222	0.1275	7.0014	346.372	0.13373
CE6C0200YJFM001EGP08-40@1	Subophitic	Fig. S1-13	Bdy	Out of isochron	0.000320053	14.2884	0.235722	0.668245	0.06125	14.2857	160.13	0.278148
CE6C0200YJFM001EGP09-15@1	Poikilitic	Fig. S1-13	Bdy	Out of isochron	0.00042599	17.4114	0.211205	0.884097	0.0520918	15.6479	98.8094	0.355678
CE6C0200YJFM001EGP09-30@1	Subophitic	Fig. S1-14	Bdy	Out of isochron	0.000559908	6.20357	0.278191	0.38053	0.1625	6.20174	272.366	0.150807
CE6C0200YJFM001EGP09-36@1	Subophitic	Fig. S1-14	Trq	Out of isochron	2.67062e-05	11.1805	0.200191	0.254668	0.05	11.1803	1497.78	0.0643121
CE6C0200YJFM001EGP10-01@1	Subophitic	Fig. S1-14	Silicate	Out of isochron	0.00543877	6.22925	0.585993	0.752696	0.381326	6.13168	68.2739	0.439944	71.503	0.431825	146.501	1.16841	2.04888	1.24566
CE6C0200YJFM001EGP10-01@2	Subophitic	Fig. S1-14	Silicate	Out of isochron	0.00960987	6.26539	0.676876	0.947627	0.378459	6.15487	38.3417	0.587068	41.3868	0.567596	59.0402	1.84053	1.42655	1.92606
CE6C0200YJFM001EGP10-21@2	Subophitic	Fig. S1-15	Silicate	Out of isochron	0.00697394	37.9177	0.437902	5.51039	0.0200358	26.75	1.43905	3.0303	0.906667	3.83482	1.1839	13.4777	1.30577	14.0127
CE6C0200YJFM001EGP10-23@1	Subophitic	Fig. S1-15	Silicate	Out of isochron	0.0293229	30.5559	0.686166	7.79173	0.0257706	23.5866	0.537826	4.95682	0.408	5.71662	0.908333	15.3869	2.22631	16.4145
CE6C0200YJFM001EGP10-30@1	Poikilitic	Fig. S1-15	Bdy	Out of isochron	2.52761e-05	17.9612	0.198902	0.434168	0.016375	19.5366	252.214	0.156716
CE6C0200YJFM001EGP10-31@1	Subophitic	Fig. S1-16	Silicate	Out of isochron	0.00318211	15.6403	0.604237	1.39605	0.0687814	14.4375	18.4724	0.845789	16.4667	0.899842	9.24001	4.65242	0.561133	4.73864
CE6C0200YJFM001EGP10-32@4	Subophitic	Fig. S1-16	Silicate	Out of isochron	0.0113488	25.9546	0.51183	4.55519	0.0315054	21.3322	1.89495	2.64074	1.4	3.08607	0.962516	14.9475	0.687512	15.2628
CE6C0200YJFM001EGP10-37@1	Subophitic	Fig. S1-16	Silicate	Out of isochron	0.00135125	28.8855	0.310986	2.10775	0.0272043	22.9567	12.7321	1.01876	24.9227	0.731429	7.66	5.10976	0.30735	5.16185
CE6C0200YJFM001WGP05-20@2	Poikilitic	Fig. S1-16	Silicate	Out of isochron	0.00255541	13.2646	0.366866	1.39742	0.076	13.2453	25.8276	0.71529	23.44	0.754207	22.92	2.95398	0.977815	3.04874
CE6C0200YJFM001WGP05-6@2	Poikilitic	Fig. S1-16	Silicate	Out of isochron	0.00827305	17.2398	0.491771	3.07493	0.0453333	17.1499	4.2709	1.75899	2.73333	2.20863	1.72	10.7833	0.629268	11.0071
CE6C0200YJFM001WGP05-6@3	Poikilitic	Fig. S1-16	Silicate	Out of isochron	0.00293064	6.22298	0.608797	0.58828	0.345333	6.2137	114.423	0.339835	130.903	0.319152	72.0404	1.6662	0.550336	1.69649
CE6C0200YJFM001WGP06-19@3	Poikilitic	Fig. S1-17	Silicate	Out of isochron	0.00316221	17.4491	0.601439	1.97245	0.039	18.49	9.1708	1.20038	8.61601	1.24399	8.66001	4.80569	1.00511	4.96409
CE6C0200YJFM001WGP06-20@2	Poikilitic	Fig. S1-17	Silicate	Out of isochron	0.00708462	18.9958	0.42781	3.52471	0.0311111	18.8982	2.97985	1.92237	2.74111	2.01333	4.33335	6.20172	1.58087	6.52034
CE6C0200YJFM001WGP06-20@3	Poikilitic	Fig. S1-17	Silicate	Out of isochron	0.00170959	14.3024	0.398625	1.31207	0.0494444	14.9906	23.0724	0.690856	22.8834	0.696818	8.23337	4.4992	0.359796	4.55284
CE6C0200YJFM001WGP08-12@2	Poikilitic	Fig. S1-17	Silicate	Out of isochron	0.00616765	30.2367	0.540559	3.85251	0.0257706	23.5866	2.55699	2.27331	2.52267	2.299	1.54	11.3961	0.610465	11.6256
CE6C0200YJFM001WGP08-12@3	Poikilitic	Fig. S1-17	Silicate	Out of isochron	0.00198508	22.3811	0.411335	1.78773	0.0386738	19.2539	14.4447	0.956467	14.0613	0.973769	9.56001	4.57389	0.679878	4.6764
CE6C0200YJFM001WGP09-17@1	Poikilitic	Fig. S1-17	Silicate	Out of isochron	0.00377089	20.4678	0.537725	2.55674	0.032	20.4124	5.83416	1.50499	5.95067	1.49688	5.02	6.31194	0.843603	6.48701
CE6C0200YJFM001WGP09-17@2	Poikilitic	Fig. S1-17	Silicate	Out of isochron	0.00213087	12.8191	0.436564	1.15895	0.0813333	12.8037	33.4761	0.628285	33.6268	0.629691	29.2801	2.61354	0.870738	2.68833
CE6C0200YJFM001WGP09-17@3	Poikilitic	Fig. S1-17	Silicate	Out of isochron	0.00312753	16.9364	0.409028	1.98386	0.0466667	16.9031	11.7238	1.06167	12.056	1.05164	11.04	4.25628	0.915727	4.38428
CE6C0200YJFM001WGP09-28@2	Poikilitic	Fig. S1-17	Silicate	Out of isochron	0.00282598	22.9946	0.484722	2.74288	0.0253333	22.9416	5.42584	1.5606	6.3	1.45479	4.16	6.93375	0.660317	7.08472
CE6C0200YJFM001WGP09-28@3	Poikilitic	Fig. S1-17	Silicate	Out of isochron	0.00263798	6.75112	0.528354	0.630068	0.293333	6.742	107.405	0.350763	91.9676	0.380763	60.0204	1.82544	0.652626	1.86473
CE6C0200YJFM001WGP10-17@1	Subophitic	Fig. S1-17	Silicate	Out of isochron	0.00287795	15.4627	0.431141	1.84056	0.0416667	16.3299	11.0032	1.0004	11.8645	0.967732	9.33334	4.22577	0.786664	4.33516
CE6C0200YJFM001WGP10-17@3	Subophitic	Fig. S1-17	Silicate	Out of isochron	0.00231422	16.251	0.427521	1.78606	0.0372222	17.2774	11.763	0.967551	11.55	0.980816	8.95001	4.31532	0.774892	4.42538
CE6C0200YJFM001WGP10-53@1	Poikilitic	Fig. S1-18	Trq	Out of isochron	0.000352518	10.6621	0.238313	0.517177	0.11	10.66	283.674	0.20898
CE6C0200YJFM001WGP12-32@1	Poikilitic	Fig. S1-18	Bdy	Out of isochron	0.000205594	16.9055	0.211722	0.718002	0.04075	17.5142	149.567	0.287803
CE6C0200YJFM001WGP12-56@1	Poikilitic	Fig. S1-18	Bdy	Out of isochron	5.89089e-05	21.8233	0.203461	0.651853	0.02125	24.2536	190.973	0.2547
CE6C0200YJFM001WGP12-57@1	Poikilitic	Fig. S1-18	Bdy	Out of isochron	4.76378e-05	21.3211	0.201678	0.565509	0.0230612	23.518	274.178	0.213522
CE6C0200YJFM001WGP14-3@3	Poikilitic	Fig. S1-18	Silicate	Out of isochron	0.00184117	12.1406	0.432883	1.07555	0.0705556	12.5491	32.8896	0.578634	30.9212	0.599448	26.6501	2.50078	0.86187	2.57162
CE6C0000YJYX038GP001@01	Porphyritic	Fig. S1-1	Silicate	Out of isochron	0.00405955	13.7682	0.510557	1.63227	0.0706667	13.7361	14.9442	0.940346	14.9747	0.943606	11.62	4.1487	0.775977	4.25466
CE6C0000YJYX038GP001@02	Porphyritic	Fig. S1-1	Silicate	Out of isochron	0.00257639	11.9694	0.526084	1.10849	0.0933333	11.9523	32.345	0.639177	25.884	0.717718	18.32	3.30409	0.707773	3.38115
CE6C0000YJYX038GP001@03	Porphyritic	Fig. S1-1	Silicate	Out of isochron	0.00196688	7.1684	0.46885	0.605597	0.26	7.16115	127.105	0.322438	119.802	0.333612	65.5005	1.74741	0.54674	1.77897
CE6C0000YJYX038GP001@11	Porphyritic	Fig. S1-1	Silicate	Out of isochron	0.00230309	14.9275	0.419752	1.45105	0.06	14.9071	21.71	0.780179	21.2934	0.791312	14.06	3.77157	0.6603	3.85369
CE6C0000YJYX344GP001@1	Subophitic	Fig. S1-1	Bdy	Out of isochron	0.000171584	20.0017	0.200445	0.674476	0.0418878	17.4501	185.844	0.259349
CE6C0000YJYX485GP01@04	Subophitic	Fig. S1-1	Silicate	Out of isochron	0.00332431	20.8858	0.532679	2.04118	0.0406667	18.1071	9.22498	1.19685	8.59867	1.24524	6.24	5.66139	0.725694	5.79672
CE6C0000YJYX485GP01@05	Subophitic	Fig. S1-1	Silicate	Out of isochron	0.00271709	17.1729	0.44202	1.62081	0.0553333	15.523	16.6845	0.889953	16.0147	0.912453	8.86001	4.75114	0.553242	4.83797
CE6C0000YJYX485GP01@08	Subophitic	Fig. S1-1	Silicate	Out of isochron	0.00554395	16.2666	0.87678	1.77144	0.0606667	14.825	9.13909	1.20246	8.308	1.26684	4.96	6.35001	0.597015	6.47514
CE6C0000YJYX485GP01@11	Subophitic	Fig. S1-1	Silicate	Out of isochron	0.00688918	19.6785	0.721613	2.51231	0.0446667	17.2774	5.03205	1.62051	5.07867	1.6203	1.7	10.8465	0.334733	10.9669
CE6C0000YJYX485GP01@12	Subophitic	Fig. S1-1	Silicate	Out of isochron	0.00264993	24.2854	0.436125	2.26572	0.0326667	20.203	8.55369	1.24293	3.66	1.90866	8.16001	4.95074	2.22951	5.30592
CE6C0000YJYX485GP01@15	Subophitic	Fig. S1-1	Silicate	Out of isochron	0.00275586	17.985	0.506453	1.63212	0.0513333	16.1165	14.9984	0.938647	13.3987	0.997559	16.92	3.43807	1.26281	3.57987
CE6C0000YJYX485GP01@18	Subophitic	Fig. S1-1	Silicate	Out of isochron	0.00341511	17.9909	0.629138	1.69421	0.0513333	16.1165	12.1031	1.0449	7.20401	1.36045	9.08001	4.69323	1.26041	4.88644
CE6C0000YJYX489GP01@1	Poikilitic	Fig. S1-2	Bdy	Out of isochron	7.8165e-05	22.3628	0.200507	0.788375	0.02	25	127.934	0.30935
CE6C0000YJYX562GP01@1	Poikilitic	Fig. S1-2	Bdy	Out of isochron	0.000116659	17.6792	0.20259	0.59891	0.037	18.3804	231.444	0.229997
All ratios are corrected for background and relative detector yields with repeat measurements of NIST610 glass.
Bdy = baddeleyite; Zrl = zirconolite; Trq =tranquillityite; Ap = apatite; cps = counts per second
Shadowed data show significant terrestrial contamination and are not included for Pb-Pb isochron.
BSE images of each dated basalt fragments are present in Supplementary Figures S1.

## Sheet: Table 2 EPMA data
Table 2. EMPA data of plagioclase and clinopyroxene in the 4.2 Ga high-Al basalt clast.
Comment	SiO2	TiO2	Al2O3	Cr2O3	FeO	MnO	MgO	CaO	Na2O	K2O	NiO	Total		Si	Ti	Al	Cr	Fe	Mn	Mg	Ca	Na	K	Total		Mg#	Wo	En	Fs	An	Ab	Or
CE6C0100YJFM002-014-Cpx-1	47.586	0.988	0.874	0.033	41.292	0.539	2.068	7.373	0.037	0.013	0.04	100.843		1.99424	0.0311365	0.0431674	0.0010934	1.44729	0.0191322	0.129197	0.33105	0.00300642	0.000695015	4		8.18831	17.3573	6.76704	75.8756	-	-	-
CE6C0100YJFM002-014-Cpx-2	49.058	1.544	1.63	0.29	27.912	0.394	6.08	13.746	0	0.004	0	100.658		1.96539	0.046516	0.0769616	0.00918558	0.935236	0.0133695	0.363117	0.59002	0	0.000204434	4		27.9489	31.2525	19.2142	49.5333	-	-	-
CE6C0100YJFM002-014-Cpx-3	47.333	0.912	0.966	0.033	41.699	0.469	1.316	7.551	0.045	0	0.02	100.344		2.0015	0.0290003	0.0481411	0.00110325	1.47472	0.0167974	0.0829566	0.342096	0.00368939	0	4		5.32103	18.0094	4.36274	77.6279	-	-	-
CE6C0100YJFM002-014-Cpx-4	47.346	0.82	0.853	0.02	43.054	0.569	1.17	7.036	0.045	0	0.013	100.926		1.9968	0.0260064	0.0423981	0.000666883	1.51864	0.0203255	0.0735596	0.317927	0.00367971	0	4		4.61594	16.6462	3.84756	79.5062	-	-	-
CE6C0100YJFM002-014-Cpx-5	46.205	1.01	0.768	0.037	47.939	0.542	0.122	3.668	0	0.006	0	100.297		1.99651	0.0328186	0.0391103	0.00126402	1.73246	0.0198363	0.00785862	0.16981	0	0.000330741	4		0.451148	8.89081	0.411037	90.6982	-	-	-
CE6C0100YJFM002-014-Cpx-6	47.202	0.798	0.93	0.004	41.349	0.579	0.427	8.626	0	0	0	99.915		2.01175	0.025576	0.0467137	0.000134785	1.47391	0.0209012	0.0271297	0.393889	0	0	4		1.80576	20.7884	1.43037	77.7812	-	-	-
CE6C0100YJFM002-014-Cpx-7	47.645	1.293	1.12	0.011	34.468	0.46	2.876	11.852	0.037	0.011	0.025	99.798		1.98037	0.0404151	0.0548649	0.000361486	1.19822	0.0161944	0.178206	0.527803	0.00298182	0.000583278	4		12.9366	27.7218	9.35034	62.9279	-	-	-
CE6C0100YJFM002-014-Cpx-8	48.956	1.315	1.322	0.192	30.276	0.391	6.843	11.479	0.021	0	0.027	100.822		1.96122	0.0396153	0.0624166	0.00608123	1.0144	0.0132671	0.408668	0.492693	0.00163114	0	4		28.6985	25.7248	21.3158	52.9594	-	-	-
CE6C0100YJFM002-014-Cpx-9	48.741	1.136	1.446	0.476	29.252	0.419	8.687	10.072	0	0.004	0	100.233		1.94493	0.0340882	0.0680026	0.0150171	0.97624	0.0141613	0.516753	0.430603	0	0.000203621	4		34.591	22.3926	26.8452	50.7622	-	-	-
CE6C0100YJFM002-014-Cpx-10	49.391	1.032	1.692	0.644	25.022	0.391	10.332	12.083	0.084	0.013	0.019	100.703		1.92827	0.0302982	0.0778519	0.0198782	0.817023	0.0129293	0.601325	0.505414	0.00635845	0.000647468	4		42.3736	26.2816	31.2371	42.4812	-	-	-
CE6C0100YJFM002-014-Cpx-11	49.705	1.063	1.602	0.662	24.735	0.397	10.266	12.26	0.052	0	0.049	100.791		1.9401	0.0312012	0.0736942	0.0204292	0.80747	0.0131248	0.597348	0.512702	0.0039353	0	4		42.4989	26.7474	31.1315	42.1211	-	-	-
CE6C0100YJFM002-014-Cpx-12	48.823	1.449	1.651	0.45	26.919	0.38	7.201	13.331	0.09	0.009	0	100.303		1.94798	0.0434755	0.0776345	0.0141952	0.898277	0.0128417	0.428308	0.569868	0.00696231	0.000458096	4		32.2664	30.0575	22.5679	47.3746	-	-	-
CE6C0100YJFM002-014-Cpx-13	46.942	1.211	1.204	0.007	40.04	0.57	1.306	8.841	0.016	0.018	0.013	100.168		1.98233	0.0384569	0.0599223	0.000233713	1.41416	0.0203877	0.0822169	0.400007	0.00131004	0.000969708	4		5.48959	21.0956	4.33153	74.5729	-	-	-
CE6C0100YJFM002-014-Pl-1	46.234	0.042	33.287	0	0.514	0.022	0.093	17.983	0.967	0.053	0	99.195		0.769502	0.00052567	0.652936	0	0.00715489	0.000310134	0.00230746	0.320673	0.0312051	0.00112533	1.78574		-	-	-	-	90.8413	8.8399	0.318786
CE6C0100YJFM002-014-Pl-2	45.992	0.025	33.48	0.021	0.517	0.005	0.119	18.075	0.859	0.043	0.018	99.154		0.765474	0.000312899	0.656722	0.000276336	0.00719665	7.04851e-05	0.00295256	0.322313	0.02772	0.000913	1.78395		-	-	-	-	91.8412	7.89864	0.260154
CE6C0100YJFM002-014-Pl-3	46.017	0.003	33.975	0	0.5	0.004	0.072	18.118	0.609	0.062	0.007	99.367		0.765891	3.75479e-05	0.666431	0	0.00696001	5.63881e-05	0.00178642	0.32308	0.0196525	0.00131642	1.78521		-	-	-	-	93.9053	5.71211	0.382625
CE6C0100YJFM002-014-Pl-4	46.868	0.142	32.761	0	0.733	0.001	0.192	17.503	1.087	0.099	0	99.386		0.780054	0.00177727	0.642618	0	0.0102034	1.4097e-05	0.0047638	0.312113	0.0350775	0.00210202	1.78872		-	-	-	-	89.3558	10.0424	0.601794
CE6C0100YJFM002-014-Pl-5	53.572	0.026	28.919	0.022	1.26	0.004	0	12.803	2.922	0.82	0	100.348		0.891633	0.000325415	0.567256	0.000289495	0.0175392	5.63881e-05	0	0.228303	0.094293	0.0174107	1.81711		-	-	-	-	67.1466	27.7327	5.12069
CE6C0100YJFM002-014-Pl-6	52.179	0.103	28.99	0	1.314	0	0.049	13.641	2.812	0.634	0.017	99.739		0.868449	0.00128914	0.568649	0	0.0182909	0	0.00121576	0.243246	0.0907433	0.0134614	1.80534		-	-	-	-	70.0088	26.1169	3.87434
CE6C0100YJFM002-014-Pl-7	50.595	0.066	30.081	0.016	0.951	0.016	0.079	14.825	2.299	0.298	0.015	99.241		0.842085	0.000826053	0.590049	0.000210542	0.0132379	0.000225552	0.0019601	0.264359	0.0741888	0.0063273	1.79347		-	-	-	-	76.6536	21.5118	1.83466
CE6C0100YJFM002-014-Pl-9	45.614	0.027	33.496	0.021	0.642	0.027	0.028	18.009	0.733	0.073	0	98.67		0.759183	0.000337931	0.657036	0.000276336	0.00893665	0.000380619	0.00069472	0.321136	0.0236539	0.00154998	1.77319		-	-	-	-	92.7228	6.82968	0.44753
CE6C0100YJFM002-014-Pl-10	44.951	0.01	34.159	0.012	0.519	0	0.032	18.698	0.523	0.043	0.037	98.984		0.748148	0.00012516	0.670041	0.000157906	0.00722449	0	0.000793966	0.333422	0.0168772	0.000913	1.7777		-	-	-	-	94.9346	4.80541	0.259956
CE6C0100YJFM002-014-Pl-11	46.888	0.044	32.369	0	0.698	0	0.121	17.1	1.259	0.144	0.013	98.636		0.780387	0.000550702	0.634929	0	0.00971617	0	0.00300218	0.304927	0.040628	0.00305749	1.7772		-	-	-	-	87.4688	11.6542	0.877045

## Sheet: Table 3 EPMA condition
Table 3. EPMA condition applied for mineral composition measurement.
Element	Na	Mg	Al	Si	K	Ca	Ti	Cr	Mn	Fe	Ni
Acceleration voltage (kV)	15	15	15	15	15	15	15	15	15	15	15
Beam current (nA)	20	20	20	20	20	20	20	20	20	20	20
Analysis crystal	TAP	TAP	TAP	TAP	PETJ	PETJ	PETJ	LIFH	LIFH	LIFH	LIFH
Line	Kα	Kα	Kα	Kα	Kα	Kα	Kα	Kα	Kα	Kα	Kα
Calibration standard	Albite	Diopside	Albite	Diopside	K-feldspar	Diopside	Rutile	Cr2O3	Bustamite	Fe2O3	NiO
Peak timea	20	20	20	20	20	20	20	20	20	20	20
Bg timeb	10	10	10	10	10	10	10	10	10	10	10
Bg method	Linear	Linear	Linear	Linear	Linear	Linear	Linear	Linear	Linear	Linear	Linear
DL (1σ)c	315	199	223	248	130	172	258	177	191	187	159
a Counting time (s) on the peak position
b Counting time (s) on the background position
c Detection limit, based on repeated measurement of variation on background (ppm)

## Sheet: Table 4 Data of SIMS std.
Table 4. Data of glass standard NIST610 of SIMS Pb isotope analyses.
Name	IP (nA)	204Pb[L2]/206Pb[C]	1σ (%)	207Pb[H1]/206Pb[C]	1σ (%)	204Pb[L2] (cps)	1σ (%)	206Pb[C] (cps)	1σ (%)
610@1	0.125464	0.0576975	1.55853	0.918192	0.525133	5.44027	1.5158	94.2895	0.362472
610@2	0.12423	0.0585761	1.54659	0.910368	0.526027	5.52914	1.50356	94.3924	0.362274
610@3	0.123708	0.0584763	1.55463	0.913717	0.527825	5.47162	1.51145	93.5698	0.363863
610@4	0.127305	0.0595333	1.54249	0.915029	0.527954	5.56358	1.4989	93.4533	0.36409
610@5	0.126612	0.0580129	1.53349	0.908432	0.519483	5.62108	1.49122	96.8936	0.357567
610@6	0.124047	0.0583865	1.59082	0.907306	0.540721	5.22502	1.5467	89.4902	0.372064
610@7	0.124774	0.0599422	1.58339	0.919481	0.543017	5.28188	1.53835	88.1163	0.374954
610@8	0.124968	0.0579949	1.58928	0.910903	0.537922	5.23323	1.54549	90.236	0.370524
610@9	0.124956	0.0595646	1.61409	0.923593	0.551252	5.0811	1.56845	85.304	0.381084
610@10	0.123133	0.0596779	1.55518	0.917809	0.532485	5.47388	1.51113	91.7238	0.367506
610@11	0.123819	0.0602914	1.55777	0.914975	0.536387	5.45883	1.51322	90.5407	0.369899
610@12	0.123469	0.057878	1.565	0.915843	0.528445	5.39634	1.52195	93.2365	0.364513
610@13	0.122768	0.0584973	1.57618	0.904659	0.536636	5.32313	1.53238	90.9979	0.368969
610@14	0.122438	0.0581956	1.59076	0.912043	0.539124	5.22451	1.54678	89.7751	0.371473
610@15	0.122123	0.0599258	1.56345	0.919867	0.53605	5.41741	1.51899	90.402	0.370183
610@16	0.121489	0.0579958	1.57345	0.910579	0.532617	5.33906	1.53009	92.0596	0.366835
610@17	0.120648	0.0603689	1.56341	0.915311	0.538603	5.41992	1.51864	89.7801	0.371463
610@18	0.120488	0.0591748	1.60138	0.909182	0.547472	5.16016	1.55639	87.202	0.376914
610@19	0.120768	0.0582824	1.59082	0.915161	0.539043	5.22451	1.54678	89.6413	0.371751
610@20	0.120688	0.0595295	1.57247	0.923654	0.536882	5.35341	1.52804	89.9287	0.371156
610@21	0.119708	0.0579686	1.63979	0.918118	0.553749	4.91572	1.59462	84.7998	0.382215
610@22	0.119804	0.0572863	1.62169	0.907028	0.546322	5.0228	1.57753	87.6789	0.375888
610@23	0.120023	0.0593015	1.58878	0.918537	0.542253	5.24298	1.54405	88.4124	0.374325
610@24	0.11948	0.0580775	1.60217	0.910315	0.542739	5.14981	1.55796	88.6713	0.373778
610@25	0.116796	0.0584649	1.63781	0.91745	0.555422	4.92986	1.59233	84.3217	0.383297
610@26	0.117862	0.0591013	1.61987	0.912628	0.552917	5.0427	1.57442	85.323	0.381042
610@27	0.11782	0.0605155	1.59682	0.905593	0.552291	5.19619	1.55099	85.8655	0.379836
610@28	0.117399	0.0576457	1.63784	0.919829	0.551364	4.92592	1.59297	85.4518	0.380755
610@29	0.117608	0.0594619	1.61254	0.917015	0.551306	5.09034	1.56703	85.6068	0.38041
610@30	0.117012	0.0591138	1.61165	0.908803	0.550775	5.09431	1.56642	86.178	0.379147
Average value		0.0588313		0.914047
Recommended value		0.0586441		0.90986
Standard Deviation		1.53929		0.566551
Correction factor		0.996819		0.995419
Name	IP (nA)	204Pb[L2]/206Pb[C]	1σ (%)	207Pb[H1]/206Pb[C]	1σ (%)	208Pb[H2]/206Pb[C]	1σ (%)	204Pb[L2] (cps)	1σ (%)	206Pb[C] (cps)	1σ (%)	208Pb[H2] (cps)	1σ (%)	238U16O[H2] (cps)	1σ (%)	30Si28Si16O[H2] (cps)	1σ (%)
610@1	34.1431	0.0592805	0.121334	0.913781	0.0415393	2.1634	0.0348624	1199.2	0.11789	20229.3	0.0287035	42571.5	0.0197863	413257	0.031753	198396	0.0502017
610@2	33.9718	0.060021	0.116923	0.918226	0.0402134	2.1592	0.033803	1292.29	0.113565	21530.6	0.0278225	45222.1	0.0191977	409704	0.0318903	204600	0.0494347
610@3	34.0489	0.0594712	0.119974	0.91548	0.041116	2.14896	0.0345612	1226.77	0.116558	20628	0.0284247	43120.8	0.0196599	412424	0.031785	198855	0.0501438
610@4	33.9653	0.0601671	0.119885	0.918135	0.0412805	2.15878	0.0347001	1229.39	0.116434	20433	0.02856	42908.3	0.0197085	416908	0.0316136	198614	0.0501741
610@5	33.9683	0.0593855	0.118567	0.913339	0.0406308	2.15152	0.0341259	1255.97	0.115195	21149.4	0.0280721	44263.5	0.0194045	410134	0.0318736	207416	0.049098
610@6	35.0078	0.0592261	0.118825	0.913659	0.040664	2.15073	0.034159	1250.32	0.115455	21111	0.0280977	44166.9	0.0194257	426147	0.031269	207567	0.0490802
610@7	34.9022	0.0596988	0.117968	0.914084	0.0405177	2.15461	0.0340303	1269.11	0.114597	21258.6	0.0279999	44555.9	0.0193407	418998	0.0315347	211884	0.0485776
610@8	34.9201	0.0597407	0.117732	0.91607	0.0404269	2.16344	0.0339508	1274.27	0.114365	21330	0.027953	44888.8	0.0192688	419353	0.0315213	214836	0.0482427
610@9	34.8689	0.0596961	0.117488	0.915024	0.0403411	2.15172	0.0338984	1279.5	0.114131	21433.6	0.0278854	44862.4	0.0192745	419714	0.0315078	208508	0.0489692
610@10	34.9509	0.0589684	0.117973	0.912789	0.0402995	2.15116	0.0338433	1268.13	0.114642	21505.3	0.0278389	45000.7	0.0192449	424833	0.0313174	216422	0.0480656
610@11	35.6905	0.0598915	0.115897	0.914885	0.0398578	2.14905	0.0334977	1315.11	0.112575	21958.3	0.0275502	45903.5	0.0190547	437452	0.0308624	216158	0.0480949
610@12	35.6273	0.0607186	0.115008	0.918789	0.0397646	2.15982	0.0334295	1336.56	0.111668	22012.4	0.0275163	46247.4	0.0189837	439499	0.0307904	215584	0.0481589
610@13	35.645	0.0591673	0.115969	0.91186	0.0396884	2.15399	0.0333141	1312.6	0.112683	22184.5	0.0274094	46483.1	0.0189355	437464	0.0308619	218587	0.0478269
610@14	35.6139	0.0597191	0.116689	0.91587	0.0400643	2.1544	0.0336671	1297.12	0.113353	21720.3	0.0277007	45519.2	0.0191349	430738	0.031102	216559	0.0480504
610@15	33.0549	0.0594214	0.106975	0.914843	0.0366534	2.15717	0.0307854	1234.36	0.103932	20772.9	0.025335	43589.8	0.0174895	406340	0.0286414	191733	0.0456753
610@16	33.0051	0.0597584	0.108087	0.914172	0.0371403	2.15777	0.0311871	1209.48	0.104995	20239.5	0.0256666	42482.2	0.017716	404649	0.0287012	199837	0.0447396
610@17	32.9558	0.0595372	0.108371	0.915451	0.0371593	2.15866	0.0312123	1202.9	0.105282	20204.1	0.0256891	42425.4	0.0177279	402586	0.0287747	196161	0.0451569
610@18	32.9442	0.0590795	0.110179	0.916421	0.0376316	2.16109	0.031612	1163.23	0.107062	19689.3	0.0260228	41390.8	0.0179481	399625	0.0288811	197210	0.0450366
610@19	32.8844	0.0603996	0.109075	0.91688	0.0376401	2.1568	0.0316334	1188.38	0.105923	19675.2	0.0260321	41279.2	0.0179723	398947	0.0289056	197908	0.0449571
610@20	31.2605	0.0593175	0.110213	0.911198	0.0377709	2.15173	0.0317039	1162.79	0.107083	19602.8	0.0260802	41030.5	0.0180267	383388	0.0294863	192450	0.0455902
610@21	31.1533	0.0588566	0.111141	0.914549	0.0379126	2.1542	0.0318475	1142.95	0.108008	19419.2	0.0262032	40692.8	0.0181013	385743	0.0293961	189312	0.0459665
610@22	31.1331	0.0592484	0.110877	0.91385	0.0379486	2.14884	0.0318842	1148.83	0.107731	19390.1	0.0262228	40531	0.0181374	388192	0.0293033	185413	0.0464472
610@23	31.0543	0.0597545	0.111699	0.915558	0.038365	2.16217	0.0322176	1132.53	0.108504	18953	0.0265235	39863	0.0182888	385646	0.0293998	185966	0.0463781
610@24	30.1587	0.0592412	0.112942	0.913767	0.0386541	2.16319	0.0324413	1107.2	0.109738	18689.6	0.0267097	39327.7	0.0184128	383806	0.0294702	183819	0.0466482
610@25	30.1803	0.0600581	0.11409	0.916955	0.0392646	2.15047	0.0330151	1085.85	0.110811	18080.1	0.0271562	37821.1	0.018776	379110	0.0296522	182483	0.0468186
610@26	30.1205	0.0591369	0.114873	0.915754	0.0392601	2.15051	0.0329999	1070.18	0.11162	18096.6	0.0271438	37856.6	0.0187672	378621	0.0296713	183658	0.0466686
610@27	30.2344	0.0589253	0.114913	0.913004	0.0392382	2.15984	0.0329326	1069.22	0.11167	18145.3	0.0271074	38123	0.0187015	374998	0.0298143	181852	0.0468998
610@28	30.1396	0.0592262	0.114982	0.912399	0.039363	2.16623	0.0330159	1068.24	0.111721	18036.7	0.0271889	38007	0.01873	378711	0.0296678	179430	0.0472153
610@29	30.5393	0.0594918	0.126848	0.914378	0.0434927	2.16644	0.0364997	1097.43	0.123236	18446.7	0.0300583	38874.8	0.0207057	386663	0.0328268	171761	0.0539538
610@30	30.2866	0.0593044	0.128558	0.915186	0.044003	2.15978	0.0369549	1068.25	0.124907	18013	0.030418	37844.1	0.0209858	386225	0.0328454	169082	0.0543797
610@31	30.1652	0.0603231	0.127529	0.918381	0.043963	2.16302	0.036946	1086.6	0.123848	18013	0.0304181	37900.7	0.0209701	373978	0.0333789	176471	0.053229
610@32	29.1319	0.0601582	0.127434	0.915394	0.0439108	2.15027	0.0369059	1088.06	0.123765	18086.6	0.0303561	37831.4	0.0209893	370049	0.0335556	173940	0.0536148
610@33	28.9197	0.0600232	0.128273	0.913316	0.0441796	2.15364	0.0371004	1073.72	0.124589	17888.4	0.0305238	37475.4	0.0210888	370203	0.0335486	160654	0.0557878
610@34	28.9642	0.059853	0.129432	0.915953	0.0444853	2.15655	0.0373772	1054.42	0.125724	17616.8	0.0307582	36956.2	0.0212364	367196	0.0336857	162223	0.0555173
610@35	28.8937	0.0597198	0.129671	0.913483	0.0445521	2.15789	0.0374031	1050.4	0.125964	17588.8	0.0307827	36920.4	0.0212467	365486	0.0337644	154754	0.0568414
Average value		0.0595996		0.914939		2.15649
Recommended value		0.0586441		0.90986		2.1694
Standard Deviation		0.767016		0.202958		0.248528
Correction factor		0.983969		0.994448		1.00599

## Sheet: Table 5 SIMS Background
Table 5. Background measurements for electronic multiplier (EM) collectors.
EM collectors	L2		L1		C		H1
Used for	204Pb (cps)	±	206Pb (cps)	±	207Pb (cps)	±	90Zr2O2	±
n = 30	0.0098	0.0034	0.0041	0.0036	0.0036	0.0041	0.0071	0.0054
The values presented here are the average values of the measured backgrounds.
The errors are 1σ standard deviations from the average values.
