# Supplementary material for: Lunar farside volcanism 2.8 billion years ago from Chang’e-6 basalts
Source: Nature. 2024 Nov 15;643(8071):356–60. doi: 10.1038/s41586-024-08382-0 (PMC12240805; doi:10.1038/s41586-024-08382-0)
Supplement: Supplementary file 4 — Source Data Fig. 2 [file 41586_2024_8382_MOESM4_ESM.xlsx]

## Sheet: PlotDat2
Source sheet	Source Data Fig. 2	5.01135e-06	0.19893	0	0.197606	1.71889e-06	0.00092587
Plot name	PbPlot2	1.83144e-06	0.19823	0.00687361	1.3	7.47685e-07	0.000919149
Plot Type	8	1.09363e-05	0.199448			6.3142e-06	0.00179933
1st free col	9	1.25424e-05	0.199882			5.60921e-06	0.00137309
Sigma Level	1	1.68386e-05	0.200195			7.34905e-06	0.00136875
Absolute Errs	FALSE	1.14764e-05	0.200423			5.92645e-06	0.0011723
Symbol Type	2	2.79027e-05	0.200879			1.13917e-05	0.0019978
Inverse Plot	TRUE	1.97621e-05	0.201773			1.05635e-05	0.00194146
Color Plot	TRUE	2.70408e-05	0.201805			1.06067e-05	0.00193762
3D plot	FALSE	2.96354e-05	0.202601			1.18544e-05	0.00142272
Linear	FALSE	3.12347e-05	0.202806			1.56183e-05	0.00286935
Data Range	C3:F169	4.51947e-05	0.204541			1.65036e-05	0.0019571
Filled Symbols	FALSE	5.3926e-05	0.205954			1.28001e-05	0.00127798
ConcAge	FALSE	5.3279e-05	0.20688			2.38279e-05	0.00199601
ConcSwap	FALSE	7.18366e-05	0.209384			2.03195e-05	0.00165293
1st Symbol-row	1	7.82469e-05	0.209972			3.41522e-05	0.00276139
		9.19819e-05	0.212188			3.67962e-05	0.00290099
		0.000112278	0.212512			4.68285e-05	0.00334287
		9.91278e-05	0.213295			4.67321e-05	0.00276058
		9.72146e-05	0.213466			4.05454e-05	0.00313477
		3.90096e-05	0.203782			1.7446e-05	0.00161128
		5.10143e-05	0.204963			2.7269e-05	0.00207497
		6.95412e-06	0.198342			2.25623e-06	0.000989365
		6.54504e-06	0.198906			2.15202e-06	0.00105365
		6.7811e-06	0.198322			2.11807e-06	0.00090741
		1.05728e-05	0.198906			3.47633e-06	0.00105365
		1.02333e-05	0.198903			4.82408e-06	0.00133728
		0.000130786	0.217781			2.06805e-05	0.0012946
		1.02333e-05	0.198903			4.82408e-06	0.00133728
		0.000209303	0.231396			5.15328e-05	0.00218645
		2.5957e-05	0.20111			5.91627e-06	0.00109584
		3.73267e-05	0.20368			7.28559e-06	0.0010429
		0.000101958	0.213226			1.09004e-05	0.00102192
		2.6058e-05	0.201953			6.32012e-06	0.00110629
		0.000111062	0.216975			3.80961e-05	0.00205166
		0.000170961	0.224926			5.86455e-05	0.00283249
		0.000804939	0.321933			9.62487e-05	0.00259936
		0.00168035	0.468579			0.000194198	0.00437324
		0.000320926	0.249752			3.47131e-05	0.00148635
		0.00541505	1.07923			0.000107044	0.00481669
		0.00479371	0.972863			0.000461302	0.00991786
		0.0054964	1.08484			0.000285613	0.00708152
		0.00531505	1.05715			0.000755209	0.01461
		0.0010969	0.363953			0.000272302	0.00682876
		0.000810542	0.330129			7.61971e-05	0.00223733
		0.00120569	0.391169			0.00058534	0.0148126
		0.00188205	0.498988			0.000842708	0.0192762
		0.00113264	0.378576			0.000317455	0.00822129
		0.00151611	0.438802			0.000420893	0.00981441
		0.00253925	0.598125			0.000545231	0.0113514
		0.00188637	0.490837			0.000500243	0.0106683
		0.00223875	0.538586			0.000405846	0.00826313
		0.00406887	0.84909			0.00110984	0.0228835
		0.0020322	0.522813			0.000813751	0.0167178
		0.00152525	0.412254			0.000323658	0.00725872
		0.000838695	0.327136			0.000214875	0.00551454
		0.0019445	0.507649			0.000615531	0.012695
		0.00194189	0.506732			0.000372375	0.00781629
		0.00340485	0.724695			0.000744215	0.01429
		0.0030505	0.664606			0.000321574	0.00656387
		0.00320405	0.707042			0.000620473	0.0122972
		0.00177384	0.446345			0.000142721	0.00327624
		0.00426577	0.876512			0.00123395	0.0240464
		0.00196417	0.506698			0.000525681	0.0125715
		0.00199331	0.516849			0.000405189	0.00837553
		0.00125026	0.397774			0.000500439	0.0110599
		0.00136653	0.409158			0.000221833	0.00488291
		0.00142249	0.416831			0.000322426	0.00764939
		0.000862491	0.333708			0.000352274	0.00843648
		0.00101082	0.354238			0.000198341	0.00460755
		0.00209497	0.525769			0.000340193	0.00688203
		0.00158544	0.443827			0.000284973	0.00594482
		0.0016886	0.458405			0.000298796	0.00665992
		0.00127972	0.39707			0.000534386	0.0161067
		0.00159999	0.439214			0.000189379	0.00425528
		0.000951422	0.33434			0.000146447	0.00354297
		0.00319167	0.693861			0.000247378	0.00552759
		0.00177343	0.472159			0.000284214	0.0057898
		0.00352283	0.753598			0.000434343	0.00867636
		0.00145185	0.418675			9.45717e-05	0.00249857
		0.00132687	0.397975			0.000200748	0.00457015
		0.00122785	0.386616			0.000163822	0.00387946
		0.00132743	0.405209			0.000182038	0.0042493
		0.00113186	0.371307			0.000122479	0.00303682
		0.00112469	0.37726			0.000198948	0.00484832
		0.00165732	0.462566			0.000347811	0.00791099
		0.000411432	0.263058			0.000110987	0.00389825
		0.00167833	0.467324			0.0002525	0.00529947
		0.00135879	0.415099			0.000363479	0.00884943
		0.00237592	0.577337			0.000180335	0.00423698
		0.00228129	0.563223			0.000304527	0.00646719
		0.0018056	0.485837			0.000383164	0.00824427
		0.0013406	0.411681			0.000157828	0.00374304
		0.000318036	0.248144			2.09624e-05	0.00117758
		0.00141165	0.42325			0.000219961	0.00502079
		0.000378808	0.25815			3.6001e-05	0.00140763
		0.00118781	0.387963			0.000113711	0.00291684
		0.000826423	0.330505			0.000136847	0.00341009
		0.000449556	0.270349			4.02176e-05	0.00150756
		0.000772366	0.322146			0.000322231	0.00789938
		9.60853e-05	0.214253			1.4016e-05	0.00107555
		0.00140467	0.423874			0.000241066	0.00526006
		0.000467041	0.273247			5.54408e-05	0.00188609
		0.00131945	0.41142			4.48444e-05	0.00187825
		0.00391676	0.829596			0.000312467	0.00702631
		0.00311786	0.701807			8.61601e-05	0.00324142
		0.00232343	0.574753			0.000227256	0.00488729
		0.00119233	0.382677			0.000224463	0.0049014
		0.00115459	0.377823			0.000408583	0.010932
		0.00154889	0.439625			0.000116022	0.00292289
		0.00175729	0.472156			0.000213668	0.00446492
		0.0036307	0.786954			0.000402228	0.0082303
		0.0017409	0.471863			0.000125494	0.00304264
		0.00156726	0.445268			0.000395197	0.00782909
		0.00119907	0.388391			0.000252964	0.00597141
		0.00151521	0.437784			0.000102407	0.00270211
		0.000825093	0.33132			5.67226e-05	0.00182053
		0.00119174	0.388386			0.00034792	0.00826297
		0.00194759	0.506385			0.00028287	0.00598574
		0.00147096	0.432793			0.000344617	0.00770247
		0.00139584	0.421325			0.000183418	0.00421258
		0.00262456	0.612023			0.00023867	0.00524438
		0.00106915	0.370644			5.74024e-05	0.00190173
		0.00120356	0.391605			0.000236167	0.00503276
		0.00138061	0.419379			0.000213825	0.00482837
		0.00135453	0.415885			0.000222851	0.00513273
		0.00239845	0.578212			0.000290667	0.00604672
		0.00270794	0.626319			0.000108453	0.00320768
		0.00178093	0.484198			0.00010453	0.00278357
		0.00157628	0.452683			0.000352777	0.00775786
		0.00153327	0.446246			0.00028868	0.00591436
		0.00154607	0.448433			0.000243885	0.00529943
		0.00141383	0.428248			0.000368403	0.00798486
		0.00289809	0.658663			0.000629523	0.0119351
		0.00113149	0.385524			0.000345294	0.00754731
		0.000763417	0.328706			5.99562e-05	0.00192929
		0.00125263	0.405482			0.000190033	0.00418561
		0.00117224	0.393734			0.000118788	0.00301506
		0.00193642	0.51265			0.000373053	0.00797293
		0.00129024	0.413105			0.000351457	0.00867084
		0.00117194	0.39497			0.000182569	0.00408543
		0.00198217	0.522224			0.000285651	0.00612168
		0.00352549	0.762558			7.15693e-05	0.00334793
		0.00145977	0.443216			0.000189373	0.00416974
		0.00187435	0.507611			0.000541777	0.0129165
		0.00250341	0.605397			0.000310902	0.00656065
		0.00255975	0.615002			0.000748082	0.017416
		0.00414533	0.861855			0.000614221	0.0128781
		0.00144807	0.444469			0.000195397	0.00443066
		0.00132646	0.426196			8.41121e-05	0.00241759
		0.00323171	0.726107			0.000495021	0.00981743
		0.00194258	0.507826			0.000458362	0.00978942
		0.00213932	0.539724			0.000345176	0.00736093
		0.000996525	0.33393			0.000136634	0.00327153
		0.00100618	0.350472			0.000262161	0.00670979
		0.00113415	0.380965			0.000395195	0.0104478
		0.00201648	0.526002			0.000638499	0.0145121
		0.00125451	0.399386			0.000535529	0.0151083
		0.00220004	0.538588			0.000257329	0.00537109
		0.0013171	0.409135			0.000282636	0.00660106
		0.000695091	0.309013			0.000182631	0.00544318
		0.00197127	0.512421			0.000595216	0.0144374
		0.0014921	0.432318			0.000184864	0.00421982
		0.00152465	0.439009			0.000216339	0.00492588
		0.00275991	0.634513			0.00016091	0.00402558
		0.00420944	0.870361			0.000321414	0.00723309
		0.0041771	0.860902			0.000150309	0.00451075
		IsoLine	IsoLine			IsoLine	IsoLine	IsoLine

## Sheet: PlotDat3
Source sheet	Source Data Fig. 2	4.69727e-06	0.486801	0	0.487294	2.27852e-06	0.0023012
Plot name	PbPlot3	6.58717e-05	0.497391	0.00639001	1.3	1.77648e-05	0.002739
Plot Type	8	2.06566e-05	0.488554			9.238e-06	0.00261089
1st free col	9	1.50361e-05	0.490056			7.76467e-06	0.00260073
Sigma Level	1	3.88694e-05	0.490635			1.52461e-05	0.00286621
Absolute Errs	FALSE	3.67545e-05	0.493451			1.24255e-05	0.00264067
Symbol Type	2	9.59377e-05	0.50159			1.93832e-05	0.0025996
Inverse Plot	TRUE	0.000460155	0.536838			0.00013019	0.00659513
Color Plot	TRUE	0.000845569	0.598991			0.000118744	0.00464873
3D plot	FALSE	0.00168856	0.693877			0.000195137	0.0057792
Linear	FALSE	0.00240982	0.794201			0.000345524	0.00867722
Data Range	C171:F183	0.00476793	1.03288			0.00213847	0.0496774
Filled Symbols	FALSE	0.000159229	0.506227			3.77974e-05	0.00342972
ConcAge	FALSE	IsoLine	IsoLine			IsoLine	IsoLine	IsoLine
ConcSwap	FALSE
1st Symbol-row	1

## Sheet: Source Data Fig. 2a-b
Source Data Fig. 2a-b Pb-Pb isochrons for the 2.8 Ga basaltic volcanism identified in the Chang’e-6 basalts
Analytical spots	Mineral type	204Pb/206Pb	%	207Pb/206Pb	%
CE6C0100YJFM002-009@2	Silicate	0.000951422	7.69621	0.33434	0.529846
CE6C0100YJFM002-009@3	Silicate	0.0010969	12.4123	0.363953	0.938138
CE6C0100YJFM002-013@1	Bdy	0.000112278	20.8539	0.212512	0.786513
CE6C0100YJFM002-019@1	Bdy	9.91278e-05	23.5716	0.213295	0.647128
CE6C0100YJFM002-019@2	Phosphate	0.000111062	17.1508	0.216975	0.472787
CE6C0100YJFM002-019@3	Tro	0.00531505	7.10445	1.05715	0.69101
CE6C0100YJFM002-019@4	Phosphate	0.000170961	17.1517	0.224926	0.629651
CE6C0100YJFM002-030@1	Bdy	4.51947e-05	18.2583	0.204541	0.478414
CE6C0100YJFM002-030@1	Phosphate	0.000320926	5.40827	0.249752	0.297565
CE6C0100YJFM002-034@1	Silicate	0.00228129	6.67445	0.563223	0.574124
CE6C0100YJFM002-034@2	Silicate	0.00115459	17.6938	0.377823	1.44671
CE6C0100YJFM002-034@3	Silicate	0.00352549	1.01503	0.762558	0.219519
CE6C0100YJFM002-036@1	Silicate	0.00154889	3.74533	0.439625	0.33243
CE6C0100YJFM002-038@1	Bdy	7.18366e-05	14.1428	0.209384	0.394711
CE6C0100YJFM002-051@2	Phosphate	0.000804939	5.97863	0.321933	0.403712
CE6C0100YJFM002-051@3	Phosphate	0.00168035	5.77849	0.468579	0.466649
CE6C0100YJFM002-059@1	Bdy	0.000209303	12.3105	0.231396	0.472448
CE6C0100YJFM002-079@1	Silicate	0.00250341	6.20956	0.605397	0.541847
CE6C0100YJFM002-079@2	Silicate	0.00177384	4.02296	0.446345	0.367007
CE6C0100YJFM002-079@3	Silicate	0.00119907	10.5484	0.388391	0.768736
CE6C0100YJFM002-079@4	Silicate	0.00119174	14.5971	0.388386	1.06376
CE6C0100YJFM002-079@5	Silicate	0.00319167	3.87537	0.693861	0.398321
CE6C0100YJFM002-079@6	Silicate	0.00127972	20.8791	0.39707	2.02819
CE6C0100YJFM002-079@7	Silicate	0.00113186	5.41055	0.371307	0.408937
CE6C0100YJFM002-079@8	Silicate	0.00262456	4.54686	0.612023	0.428446
CE6C0100YJFM002-122@02	Silicate	0.00135879	13.375	0.415099	1.06594
CE6C0100YJFM002-122@04	Silicate	0.00141383	13.0286	0.428248	0.932272
CE6C0100YJFM002-122@05	Silicate	0.00129024	13.6199	0.413105	1.04947
CE6C0100YJFM002-122@06	Silicate	0.00157628	11.1902	0.452683	0.856875
CE6C0100YJFM002-122@07	Silicate	0.00135453	8.22614	0.415885	0.617084
CE6C0100YJFM002-122@08	Silicate	0.00154607	7.88728	0.448433	0.590883
CE6C0100YJFM002-122@09	Silicate	0.00159999	5.91812	0.439214	0.484421
CE6C0100YJFM002-122@10	Silicate	0.00144807	6.74683	0.444469	0.498421
CE6C0100YJFM002-122@11	Silicate	0.00122785	6.67107	0.386616	0.501721
CE6C0100YJFM002-122@12	Silicate	0.00139584	6.57014	0.421325	0.49992
CE6C0100YJFM002-122@13	Silicate	0.00141165	7.79092	0.42325	0.593123
CE6C0100YJFM002-122@14	Silicate	0.00132743	6.85681	0.405209	0.524334
CE6C0100YJFM002-122@15	Silicate	0.00142249	11.3331	0.416831	0.917565
CE6C0100YJFM002-122@16	Silicate	0.00147096	11.714	0.432793	0.889856
CE6C0100YJFM002-122@17	Silicate	0.00138061	7.74389	0.419379	0.575658
CE6C0100YJFM002-133@1	Bdy	1.09363e-05	28.868	0.199448	0.451078
CE6C0100YJFM002-134@1	Bdy	2.96354e-05	20.0004	0.202601	0.351115
CE6C0100YJFM002-134@2	Silicate+Tro	0.00420944	3.81778	0.870361	0.415522
CE6C0100YJFM002-144@01	Silicate	0.00187435	14.4524	0.507611	1.27228
CE6C0100YJFM002-144@02	Silicate	0.0016886	8.84744	0.458405	0.726423
CE6C0100YJFM002-144@03	Silicate	0.00193642	9.63257	0.51265	0.77762
CE6C0100YJFM002-144@04	Silicate	0.00255975	14.6124	0.615002	1.41594
CE6C0100YJFM002-144@05	Silicate	0.00196417	13.3818	0.506698	1.24054
CE6C0100YJFM002-144@06	Silicate	0.00118781	4.78658	0.387963	0.375917
CE6C0100YJFM002-144@07	Silicate	0.0013406	5.88645	0.411681	0.454604
CE6C0100YJFM002-144@08	Silicate	0.000467041	5.93533	0.273247	0.345125
CE6C0100YJFM002-144@09	Silicate	0.000411432	13.4879	0.263058	0.740949
CE6C0100YJFM002-144@10	Silicate	0.00112469	8.84456	0.37726	0.64257
CE6C0100YJFM002-144@11	Silicate	0.00414533	7.40859	0.861855	0.747117
CE6C0100YJFM002-144@13	Silicate	0.00152525	10.61	0.412254	0.880369
CE6C0100YJFM002-144@14	Silicate	0.00165732	10.4932	0.462566	0.855119
CE6C0100YJFM002-149@1	Bdy	5.3926e-05	11.8682	0.205954	0.310258
CE6C0100YJFM002-150@1	Bdy	3.12347e-05	25.0016	0.202806	0.707411
CE6C0100YJFM002-152@1	Bdy	1.25424e-05	22.361	0.199882	0.343475
CE6C0100YJFM002-156@1	Bdy	1.14764e-05	25.82	0.200423	0.292455
CE6C0100YJFM002-156@2	Bdy	5.01135e-06	17.1499	0.19893	0.232713
CE6C0100YJFM002-156@7	Tro	0.00541505	0.988393	1.07923	0.223154
CE6C0100YJFM002-156@8	Silicate+Tro	0.00275991	2.91513	0.634513	0.317218
CE6C0100YJFM002-168@1	Bdy	9.72146e-05	20.8535	0.213466	0.734254
CE6C0100YJFM002-168@2	Silicate	0.00323171	7.65882	0.726107	0.676032
CE6C0100YJFM002-171@1	Bdy	9.19819e-05	20.0019	0.212188	0.68359
CE6C0100YJFM002-175@1	Bdy	1.83144e-06	20.4125	0.19823	0.231839
CE6C0100YJFM002-177@1	Tro	0.00479371	4.81154	0.972863	0.509725
CE6C0100YJFM002-177@2	Silicate+Tro	0.0041771	1.7992	0.860902	0.261978
CE6C0100YJFM002-177@3	Tro	0.0054964	2.59818	1.08484	0.326384
CE6C0100YJFM002-185@1	Bdy	5.3279e-05	22.3614	0.20688	0.482407
CE6C0100YJFM002-187@1	Bdy	7.82469e-05	21.8234	0.209972	0.65756
CE6C0200YJFM001EGP01-06@01	Silicate	0.0019445	15.8275	0.507649	1.25037
CE6C0200YJFM001EGP01-06@02	Silicate	0.000862491	20.4219	0.333708	1.26405
CE6C0200YJFM001EGP01-06@03	Silicate	0.00101082	9.81088	0.354238	0.650345
CE6C0200YJFM001EGP01-06@04	Silicate	0.00113264	14.0139	0.378576	1.08582
CE6C0200YJFM001EGP01-06@05	Silicate	0.00120356	9.81124	0.391605	0.64258
CE6C0200YJFM001EGP01-06@06	Silicate	0.000838695	12.8101	0.327136	0.842852
CE6C0200YJFM001EGP01-06@07	Silicate	0.00120569	24.274	0.391169	1.89338
CE6C0200YJFM001EGP01-06@08	Silicate	0.00177343	8.0131	0.472159	0.61312
CE6C0200YJFM001EGP01-06@09	Silicate	0.0020322	20.0215	0.522813	1.59884
CE6C0200YJFM001EGP01-06@11	Silicate	0.00125026	20.0134	0.397774	1.39022
CE6C0200YJFM001EGP01-06@12	Silicate	0.00117194	7.78919	0.39497	0.517183
CE6C0200YJFM001EGP01-06@13	Silicate	0.00151611	13.8807	0.438802	1.11832
CE6C0200YJFM001EGP01-07@1	Silicate	0.00209497	8.11928	0.525769	0.654472
CE6C0200YJFM001EGP01-07@2	Silicate	0.0030505	5.27085	0.664606	0.493817
CE6C0200YJFM001EGP02-01@1	Silicate	0.00131945	1.69937	0.41142	0.228265
CE6C0200YJFM001EGP02-01@2	Silicate	0.00340485	10.9287	0.724695	0.98593
CE6C0200YJFM001EGP02-01@3	Silicate	0.00145185	3.25693	0.418675	0.298391
CE6C0200YJFM001EGP02-02@2	Silicate	0.0036307	5.53926	0.786954	0.522921
CE6C0200YJFM001EGP02-02@3	Silicate	0.00270794	2.0025	0.626319	0.256074
CE6C0200YJFM001EGP03-03@1	Silicate	0.00178093	2.93472	0.484198	0.287441
CE6C0200YJFM001EGP03-03@2	Silicate	0.0017409	3.6043	0.471863	0.322406
CE6C0200YJFM001EGP04-02@1	Silicate	0.00352283	6.16469	0.753598	0.575663
CE6C0200YJFM001EGP04-07@1	Ap	0.000318036	3.2956	0.248144	0.237277
CE6C0200YJFM001EGP04-08@1	Silicate	0.00311786	1.38172	0.701807	0.230934
CE6C0200YJFM001EGP05-10@2	Silicate	0.00253925	10.7361	0.598125	0.948912
CE6C0200YJFM001EGP05-10@3	Silicate	0.00153327	9.41385	0.446246	0.662679
CE6C0200YJFM001EGP05-15@1	Bdy	6.95412e-06	16.2223	0.198342	0.249409
CE6C0200YJFM001EGP05-16@1	Bdy	6.54504e-06	16.44	0.198906	0.26486
CE6C0200YJFM001EGP06-12@1	Bdy	1.97621e-05	26.7267	0.201773	0.481101
CE6C0200YJFM001EGP07-06@1	Bdy	1.68386e-05	21.8221	0.200195	0.341855
CE6C0200YJFM001EGP07-41@1	Silicate+Bdy	0.000810542	4.70038	0.330129	0.338857
CE6C0200YJFM001EGP08-02@1	Bdy	6.7811e-06	15.6174	0.198322	0.228772
CE6C0200YJFM001EGP08-06@1	Bdy	1.05728e-05	16.44	0.198906	0.26486
CE6C0200YJFM001EGP08-07@1	Bdy	1.02333e-05	23.5705	0.198903	0.336164
CE6C0200YJFM001EGP09-10@1	Trq	0.000101958	5.34551	0.213226	0.239633
CE6C0200YJFM001EGP09-29@1	Bdy	0.000130786	7.90624	0.217781	0.297224
CE6C0200YJFM001EGP10-02@1	Silicate	0.00167833	7.52239	0.467324	0.567002
CE6C0200YJFM001EGP10-02@2	Silicate	0.00125263	7.58536	0.405482	0.516128
CE6C0200YJFM001EGP10-02@3	Silicate	0.00223875	9.06411	0.538586	0.767113
CE6C0200YJFM001EGP10-02@4	Silicate	0.00145977	6.4864	0.443216	0.470395
CE6C0200YJFM001EGP10-09@1	Silicate	0.00426577	14.4634	0.876512	1.37171
CE6C0200YJFM001EGP10-09@2	Silicate	0.00320405	9.68262	0.707042	0.869624
CE6C0200YJFM001EGP10-11@1	Silicate	0.00175729	6.07949	0.472156	0.472823
CE6C0200YJFM001EGP10-11@2	Silicate	0.00199331	10.1638	0.516849	0.810249
CE6C0200YJFM001EGP10-11@3	Silicate	0.00158544	8.98722	0.443827	0.669722
CE6C0200YJFM001EGP10-21@1	Silicate	0.00289809	10.861	0.658663	0.906008
CE6C0200YJFM001EGP10-25@1	Silicate	0.00188637	13.2594	0.490837	1.08674
CE6C0200YJFM001EGP10-25@2	Silicate	0.00156726	12.6079	0.445268	0.879145
CE6C0200YJFM001EGP10-25@3	Silicate	0.00136653	8.11669	0.409158	0.596702
CE6C0200YJFM001EGP10-31@2	Silicate	0.00232343	4.89055	0.574753	0.425165
CE6C0200YJFM001EGP10-32@1	Silicate	0.000825093	3.43735	0.33132	0.274739
CE6C0200YJFM001EGP10-32@2	Silicate	0.00132646	3.17056	0.426196	0.283624
CE6C0200YJFM001EGP10-32@3	Silicate	0.00106915	2.6845	0.370644	0.256544
CE6C0200YJFM001EGP10-32@5	Silicate	0.00194189	9.58795	0.506732	0.771245
CE6C0200YJFM001EGP10-36@1	Bdy	1.02333e-05	23.5705	0.198903	0.336164
CE6C0200YJFM001WGP05-20@1	Silicate	0.000996525	6.85553	0.33393	0.489853
CE6C0200YJFM001WGP05-20@3	Silicate	0.00100618	13.0276	0.350472	0.95725
CE6C0200YJFM001WGP05-6@1	Silicate	0.00213932	8.06744	0.539724	0.681915
CE6C0200YJFM001WGP06-19@1	Silicate	0.00113415	17.4226	0.380965	1.37122
CE6C0200YJFM001WGP06-19@2	Silicate	0.00201648	15.832	0.526002	1.37947
CE6C0200YJFM001WGP06-20@1	Silicate	0.00125451	21.3442	0.399386	1.89145
CE6C0200YJFM001WGP08-12@1	Silicate	0.00220004	5.84828	0.538588	0.498627
CE6C0200YJFM001WGP09-28@1	Silicate	0.00194258	11.7978	0.507826	0.963856
CE6C0200YJFM001WGP10-17@2	Silicate	0.0013171	10.7295	0.409135	0.806709
CE6C0200YJFM001WGP14-3@1	Silicate	0.000695091	13.1372	0.309013	0.880738
CE6C0200YJFM001WGP14-3@2	Silicate	0.00197127	15.0972	0.512421	1.40874
CE6C0200YJFM001WGP14-6@1	Silicate	0.0014921	6.19476	0.432318	0.488046
CE6C0200YJFM001WGP14-6@2	Silicate	0.00152465	7.0947	0.439009	0.561024
CE6C0000YJYX038GP001@04	Silicate	0.00194759	7.26205	0.506385	0.591026
CE6C0000YJYX038GP001@05	Silicate	0.00117224	5.06672	0.393734	0.38288
CE6C0000YJYX038GP001@06	Silicate	0.00140467	8.5809	0.423874	0.620475
CE6C0000YJYX038GP001@07	Silicate	0.00198217	7.20551	0.522224	0.586117
CE6C0000YJYX038GP001@08	Silicate	0.00151521	3.37929	0.437784	0.308613
CE6C0000YJYX038GP001@09	Silicate	0.00237592	3.79504	0.577337	0.366941
CE6C0000YJYX038GP001@10	Silicate	0.00132687	7.56472	0.397975	0.574175
CE6C0000YJYX038GP001@12	Silicate	0.0018056	10.6104	0.485837	0.848461
CE6C0000YJYX038GP001@13	Silicate	0.00391676	3.98884	0.829596	0.423478
CE6C0000YJYX211GP001@1	Bdy	5.10143e-05	26.7268	0.204963	0.506181
CE6C0000YJYX251GP01@1	Bdy	2.70408e-05	19.6124	0.201805	0.480074
CE6C0000YJYX251GP01@2	Trq	3.73267e-05	9.75922	0.20368	0.256015
CE6C0000YJYX251GP01@3	Zrl	2.6058e-05	12.127	0.201953	0.273898
CE6C0000YJYX251GP01@4	Trq	2.5957e-05	11.3963	0.20111	0.272448
CE6C0000YJYX392GP001@1	Bdy	3.90096e-05	22.3611	0.203782	0.395345
CE6C0000YJYX485GP01@01	Silicate	0.000826423	8.27945	0.330505	0.51589
CE6C0000YJYX485GP01@02	Silicate	0.00119233	9.41277	0.382677	0.640409
CE6C0000YJYX485GP01@03	Ap	0.000378808	4.75188	0.25815	0.272639
CE6C0000YJYX485GP01@06	Silicate	0.000763417	3.92683	0.328706	0.293467
CE6C0000YJYX485GP01@07	Silicate	0.000449556	4.47303	0.270349	0.278817
CE6C0000YJYX485GP01@09	Silicate	0.00188205	22.3881	0.498988	1.93153
CE6C0000YJYX485GP01@10	Silicate	0.00113149	15.2584	0.385524	0.978837
CE6C0000YJYX485GP01@13	Silicate	0.00406887	13.6382	0.84909	1.34753
CE6C0000YJYX485GP01@14	Silicate	0.00239845	6.05946	0.578212	0.522881
CE6C0000YJYX485GP01@16	Ap	9.60853e-05	7.29353	0.214253	0.251
CE6C0000YJYX485GP01@17	Silicate	0.000772366	20.86	0.322146	1.22606
CE6C0000YJYX562GP01@2	Bdy	2.79027e-05	20.4133	0.200879	0.497264

## Sheet: Source Data Fig. 2c
Source Data Fig. 2c Pb-Pb isochrons for the 4.2 Ga basaltic volcanism identified in the Chang’e-6 basalts
Analytical spots	Mineral type	204Pb/206Pb	%	207Pb/206Pb	%
CE6C0100YJFM002-014@03	Bdy	4.69727e-06	24.2537	0.486801	0.23636
CE6C0100YJFM002-014@06	Bdy	6.58717e-05	13.4844	0.497391	0.275336
CE6C0100YJFM002-014@21	Trq	2.06566e-05	22.3609	0.488554	0.267206
CE6C0100YJFM002-014@22	Trq	1.50361e-05	25.8201	0.490056	0.26535
CE6C0100YJFM002-014@23	Trq	3.88694e-05	19.612	0.490635	0.292091
CE6C0100YJFM002-014@04	Trq	3.67545e-05	16.9034	0.493451	0.267571
CE6C0100YJFM002-014@17	Silicate	9.59377e-05	10.102	0.50159	0.259136
CE6C0100YJFM002-014@11	Silicate	0.000460155	14.1463	0.536838	0.614257
CE6C0100YJFM002-014@14	Silicate	0.000845569	7.02156	0.598991	0.388047
CE6C0100YJFM002-014@16	Silicate	0.00168856	5.77821	0.693877	0.416443
CE6C0100YJFM002-014@15	Silicate	0.00240982	7.1691	0.794201	0.546286
CE6C0100YJFM002-014@19	Silicate	0.00476793	22.4256	1.03288	2.4048
CE6C0100YJFM002-014@05	Silicate	0.000159229	11.8689	0.506227	0.338753
