# Supplementary material for: Lunar farside volcanism 2.8 billion years ago from Chang’e-6 basalts
Source: Nature. 2024 Nov 15;643(8071):356–60. doi: 10.1038/s41586-024-08382-0 (PMC12240805; doi:10.1038/s41586-024-08382-0)
Supplement: Supplementary file 5 — Source Data Fig. 3 [file 41586_2024_8382_MOESM5_ESM.xlsx]

## Sheet: Source Data Fig. 3
Source Data Fig. 3 Mantle source μ values over time for returned nearside and farside lunar basalts, and lunar basalt meteorites.
Sample	Basalt type	Age (Ma)	± (95% conf.)	μ	2σ	Reference
10049	High-Ti, Group A	3577.8	8.6	996.01	87.1031	Snape et al. (2019)
10044	High-Ti, Group B1	3688.1	4.7	369.419	55.1074	Snape et al. (2016)
10058	High-Ti, Group B1	3697.4	7.1	385.283	40.5686	Snape et al. (2019)
10003	High-Ti, Group B2	3854.1	4.7	493.625	78.2101	Snape et al. (2019)
10020	High-Ti, Group B3	3752	18	765.072	93.4569	Snape et al. (2019)
10045	High-Ti, Group B3	3746.7	3.2	683.446	240.004	Snape et al. (2019)
12002	Low-Ti, Olivine	3167	12	735.478	23.7315	Snape et al. (2018a)
12012	Low-Ti, Olivine	3151	21	751.037	38.0939	Snape et al. (2018a)
12039	Low-Ti, Pigeonite	3129.4	9.9	641.046	34.6085	Snape et al. (2016)
12021	Low-Ti, Pigeonite	3176.4	6.1	642.356	38.8051	Snape et al. (2018a)
12005	Low-Ti, Ilmenite	3182	10	473.241	33.008	Snape et al. (2018a)
12016	Low-Ti, Ilmenite	3188	11	462.602	45.2096	Snape et al. (2018a)
12063	Low-Ti, Ilmenite	3193	11	417.609	42.3549	Snape et al. (2016)
12038	Low-Ti, Feldspathic	3242	13	532.814	56.6003	Snape et al. (2016)
14053	High-Al	3955.1	7.6	2767.53	288.864	Snape et al. (2019)
14072	High-Al	3903.5	7.1	2608.99	452.539	Snape et al. (2016)
15386	KREEP	3884	77	3619.9	372.624	Snape et al. (2016)
15385	Low-Ti, Picritic	3262	14	391.547	12.7884	Snape et al. (2019)
15016	Low-Ti, Olivine normative	3288.8	9.1	416.596	39.2327	Snape et al. (2019)
15555	Low-Ti, Olivine normative	3265	16	396.862	38.4435	Snape et al. (2019)
15557	Low-Ti, Olivine normative	3290	12	393.257	35.9857	Snape et al. (2019)
15065	Low-Ti, Quartz normative/pigeonite	3366	44	294.227	20.9918	Snape et al. (2019)
15058	Low-Ti, Quartz normative/pigeonite	3357.5	8.6	332.872	59.0245	Snape et al. (2019)
15085	Low-Ti, Quartz normative/pigeonite	3353.4	6.1	293.919	10.3699	Snape et al. (2019)
75035	High-Ti, Group A	3752.8	9	466.589	27.5162	Snape et al. (2019)
75055	High-Ti, Group A	3752	8.8	518.831	21.9843	Snape et al. (2019)
70017	High-Ti, Group B	3768	12	525.754	95.8214	Snape et al. (2019)
75075	High-Ti, Group B	3766	13	599.52	101.075	Snape et al. (2019)
74275	High-Ti, Group C	3752.7	4.7	377.086	49.5415	Snape et al. (2019)
NW4734	Low Ti	2981	12	1214.7	54.7277	Merle et al. (2020)
NWA773	Very low-Ti	3087	7	902.742	117.485	Merle et al. (2020)
NWA 2977	Very low-Ti	3085	9	862.129	181.628	Merle et al. (2020)
NWA3170	Very low-Ti	3088	11	1429.85	252.081	Merle et al. (2020)
NWA3333	Very low-Ti	3038	20	819.794	162.375	Merle et al. (2020)
NWA14137	Low Ti	2939	9	792	90	Xu et al. (2024)
MIL13317	Low Ti	4332	2	850	130	Snape et al. (2018b)
MIL05035	Low Ti	3862.1	4.5	93	9	Merle et al. (2024)
A-881757	Low Ti	3864.8	3.7	60	54	Merle et al. (2024)
Chang'e-5	Low-Ti	2030	4	684.208	34.93	Li et al. (2021)
Chang'e-6	Low Ti	2807	3	362	11	This study
Chang'e-6	high Al	4203	4	1622	156	This study
The red columns are used to plot Figure 3.
Data Source except Chang'e-6： Snape, J.F. et al. Lunar basalt chronology, mantle differentiation and implications for determining the age of the Moon. Earth Planet. Sci. Lett. 451: 149–158 (2016); Snape, J.F., Davids, B., Nemchin, A.A., Whitehouse, M.J., Bellucci, J.J., 2018a. Constraining the timing and sources of volcanism at the Apollo 12 landing site using new Pb isotopic compositions and cry…
