# Supplementary material for: Lunar farside volcanism 2.8 billion years ago from Chang’e-6 basalts
Source: Nature. 2024 Nov 15;643(8071):356–60. doi: 10.1038/s41586-024-08382-0 (PMC12240805; doi:10.1038/s41586-024-08382-0)
Supplement: Supplementary file 6 — Source Data Fig. 4 [file 41586_2024_8382_MOESM6_ESM.xlsx]

## Sheet: Source Data Fig. 4
Source Data Fig. 4 Calibration point established by the radioisotope ages
Name	N(1) (km-2)	N1_Error	Age (Ga)	Age_Error
Nectaris Basin (A16)a	0.12	0.04	4.1	0.1
Imbrium Basin (A15)	0.035	0.005	3.91	0.1
Fra Mauro Formation (A14)a	0.037	0.007	3.91	0.1
Descartes Formation (A16)a	0.034	0.007	3.9	0.1
Mare Tranquillitatis (A11)a	0.009	0.0018	3.72	0.1
Taurus Littrow Mare (A17)a	0.01	0.003	3.7	0.1
Mare Tranquillitatis (A11)a	0.0064	0.002	3.53	0.05
Mare Fecunditatis (L16)a	0.0033	0.001	3.4	0.04
Mare Crisium (L24)a	0.003	0.0006	3.3	0.1
Mare Imbrium (A15)a	0.0032	0.0011	3.28	0.1
Oceanus Procellarum (A12)a	0.0036	0.0011	3.18	0.1
Oceanus Procellarum (Chang'e-5)b	0.00174	2.1657e-05	2.03	0.004
Copernicus(A12)c	0.000668	0.0003	0.85	0.2
Phanerozoic Craters (North America+Europe, lunar equivalent)a	0.00036	0.00011	0.375	0.075
Tychoa	9e-05	1.8e-05	0.109	0.004
North Raya	4.4e-05	1.1e-05	0.05	0.0014
Conea	2.1e-05	5e-06	0.026	0.0008
a Neukum, G. Meteoritenbombardement und datierung planetarer oberflachen. Habilitation Dissertation for Faculty Membership, Ludwig-Maximilians-Univ. (1983).
b Yue, Z. et al. Updated lunar cratering chronology model with the radiometric age of Chang’e-5 samples. Nature Astronomy 6, 541-545 (2022).
c Hiesinger, H. et al. How old are young lunar craters? Journal of Geophysical Research: Planets 117 (2012).
