# Supplementary material for: Lunar farside volcanism 2.8 billion years ago from Chang’e-6 basalts
Source: Nature. 2024 Nov 15;643(8071):356–60. doi: 10.1038/s41586-024-08382-0 (PMC12240805; doi:10.1038/s41586-024-08382-0)
Supplement: Supplementary file 7 — Source Data Extended Data Fig. 3 [file 41586_2024_8382_MOESM7_ESM.xlsx]

## Sheet: Extended Data Fig. 3
Source Data Extended Data Fig. 3
Analytical spots	Mineral type	204Pb/206Pb	%	207Pb/206Pb	%	Texture
CE6C0100YJFM002-019@1	Bdy	9.91278e-05	23.5716	0.213295	0.647128	Poikilitic
CE6C0100YJFM002-019@2	Ap	0.000111062	17.1508	0.216975	0.472787	Poikilitic
CE6C0100YJFM002-019@3	Tro(FeS)	0.00531505	7.10445	1.05715	0.69101	Poikilitic
CE6C0100YJFM002-019@4	Ap	0.000170961	17.1517	0.224926	0.629651	Poikilitic
CE6C0100YJFM002-156@1	Bdy	1.14764e-05	25.82	0.200423	0.292455	Poikilitic
CE6C0100YJFM002-156@2	Bdy	5.01135e-06	17.1499	0.19893	0.232713	Poikilitic
CE6C0100YJFM002-156@3	Silicate	0.00991159	18.0696	1.06462	2.76048	Poikilitic
CE6C0100YJFM002-156@4	Silicate	0.00710841	14.9726	0.927691	2.02814	Poikilitic
CE6C0100YJFM002-156@5	Silicate	0.0214377	22.144	0.642327	6.02729	Poikilitic
CE6C0100YJFM002-156@6	Silicate	0.00601118	14.1934	0.634303	1.94715	Poikilitic
CE6C0100YJFM002-156@7	Tro	0.00541505	0.988393	1.07923	0.223154	Poikilitic
CE6C0100YJFM002-156@8	Silicate+Tro	0.00275991	2.91513	0.634513	0.317218	Poikilitic
CE6C0100YJFM002-177@1	Tro	0.00479371	4.81154	0.972863	0.509725	Poikilitic
CE6C0100YJFM002-177@2	Silicate+Tro	0.0041771	1.7992	0.860902	0.261978	Poikilitic
CE6C0100YJFM002-177@3	Tro	0.0054964	2.59818	1.08484	0.326384	Poikilitic
CE6C0100YJFM002-177@4	Silicate	0.00538332	1.73833	1.0597	0.26725	Poikilitic
CE6C0100YJFM002-177@5	Bdy	4.88923e-05	21.823	0.200182	0.603326	Poikilitic
CE6C0000YJYX485GP01@01	Silicate	0.000826423	8.27945	0.330505	0.51589	Subophitic
CE6C0000YJYX485GP01@02	Silicate	0.00119233	9.41277	0.382677	0.640409	Subophitic
CE6C0000YJYX485GP01@03	Ap	0.000378808	4.75188	0.25815	0.272639	Subophitic
CE6C0000YJYX485GP01@04	Silicate	0.00332431	20.8858	0.532679	2.04118	Subophitic
CE6C0000YJYX485GP01@05	Silicate	0.00271709	17.1729	0.44202	1.62081	Subophitic
CE6C0000YJYX485GP01@06	Silicate	0.000763417	3.92683	0.328706	0.293467	Subophitic
CE6C0000YJYX485GP01@07	Silicate	0.000449556	4.47303	0.270349	0.278817	Subophitic
CE6C0000YJYX485GP01@08	Silicate	0.00554395	16.2666	0.87678	1.77144	Subophitic
CE6C0000YJYX485GP01@09	Silicate	0.00188205	22.3881	0.498988	1.93153	Subophitic
CE6C0000YJYX485GP01@10	Silicate	0.00113149	15.2584	0.385524	0.978837	Subophitic
CE6C0000YJYX485GP01@11	Silicate	0.00688918	19.6785	0.721613	2.51231	Subophitic
CE6C0000YJYX485GP01@12	Silicate	0.00264993	24.2854	0.436125	2.26572	Subophitic
CE6C0000YJYX485GP01@13	Silicate	0.00406887	13.6382	0.84909	1.34753	Subophitic
CE6C0000YJYX485GP01@14	Silicate	0.00239845	6.05946	0.578212	0.522881	Subophitic
CE6C0000YJYX485GP01@15	Silicate	0.00275586	17.985	0.506453	1.63212	Subophitic
CE6C0000YJYX485GP01@16	Ap	9.60853e-05	7.29353	0.214253	0.251	Subophitic
CE6C0000YJYX485GP01@17	Silicate	0.000772366	20.86	0.322146	1.22606	Subophitic
CE6C0000YJYX485GP01@18	Silicate	0.00341511	17.9909	0.629138	1.69421	Subophitic
