# Supplementary material for: Lunar farside volcanism 2.8 billion years ago from Chang’e-6 basalts
Source: Nature. 2024 Nov 15;643(8071):356–60. doi: 10.1038/s41586-024-08382-0 (PMC12240805; doi:10.1038/s41586-024-08382-0)
Supplement: Supplementary file 8 — Source Data Extended Data Fig. 4 [file 41586_2024_8382_MOESM8_ESM.xlsx]

## Sheet: Extended Data Fig. 4
Source Data Extended Data Fig. 4
Analytical spots	Mineral type	204Pb/206Pb	%	207Pb/206Pb	%	Texture
CE6C0000YJYX038GP001@01	Silicate	0.00405955	13.7682	0.510557	1.63227	Porphyritic
CE6C0000YJYX038GP001@02	Silicate	0.00257639	11.9694	0.526084	1.10849	Porphyritic
CE6C0000YJYX038GP001@03	Silicate	0.00196688	7.1684	0.46885	0.605597	Porphyritic
CE6C0000YJYX038GP001@04	Silicate	0.00194759	7.26205	0.506385	0.591026	Porphyritic
CE6C0000YJYX038GP001@05	Silicate	0.00117224	5.06672	0.393734	0.38288	Porphyritic
CE6C0000YJYX038GP001@06	Silicate	0.00140467	8.5809	0.423874	0.620475	Porphyritic
CE6C0000YJYX038GP001@07	Silicate	0.00198217	7.20551	0.522224	0.586117	Porphyritic
CE6C0000YJYX038GP001@08	Silicate	0.00151521	3.37929	0.437784	0.308613	Porphyritic
CE6C0000YJYX038GP001@09	Silicate	0.00237592	3.79504	0.577337	0.366941	Porphyritic
CE6C0000YJYX038GP001@10	Silicate	0.00132687	7.56472	0.397975	0.574175	Porphyritic
CE6C0000YJYX038GP001@11	Silicate	0.00230309	14.9275	0.419752	1.45105	Porphyritic
CE6C0000YJYX038GP001@12	Silicate	0.0018056	10.6104	0.485837	0.848461	Porphyritic
CE6C0000YJYX038GP001@13	Silicate	0.00391676	3.98884	0.829596	0.423478	Porphyritic
CE6C0100YJFM002-079@1	Silicate	0.00250341	6.20956	0.605397	0.541847	Porphyritic
CE6C0100YJFM002-079@2	Silicate	0.00177384	4.02296	0.446345	0.367007	Porphyritic
CE6C0100YJFM002-079@3	Silicate	0.00119907	10.5484	0.388391	0.768736	Porphyritic
CE6C0100YJFM002-079@4	Silicate	0.00119174	14.5971	0.388386	1.06376	Porphyritic
CE6C0100YJFM002-079@5	Silicate	0.00319167	3.87537	0.693861	0.398321	Porphyritic
CE6C0100YJFM002-079@6	Silicate	0.00127972	20.8791	0.39707	2.02819	Porphyritic
CE6C0100YJFM002-079@7	Silicate	0.00113186	5.41055	0.371307	0.408937	Porphyritic
CE6C0100YJFM002-079@8	Silicate	0.00262456	4.54686	0.612023	0.428446	Porphyritic
CE6C0100YJFM002-079@9	Silicate	0.00810907	37.948	0.460743	6.04845	Porphyritic
CE6C0100YJFM002-144@01	Silicate	0.00187435	14.4524	0.507611	1.27228	Porphyritic
CE6C0100YJFM002-144@02	Silicate	0.0016886	8.84744	0.458405	0.726423	Porphyritic
CE6C0100YJFM002-144@03	Silicate	0.00193642	9.63257	0.51265	0.77762	Porphyritic
CE6C0100YJFM002-144@04	Silicate	0.00255975	14.6124	0.615002	1.41594	Porphyritic
CE6C0100YJFM002-144@05	Silicate	0.00196417	13.3818	0.506698	1.24054	Porphyritic
CE6C0100YJFM002-144@06	Silicate	0.00118781	4.78658	0.387963	0.375917	Porphyritic
CE6C0100YJFM002-144@07	Silicate	0.0013406	5.88645	0.411681	0.454604	Porphyritic
CE6C0100YJFM002-144@08	Silicate	0.000467041	5.93533	0.273247	0.345125	Porphyritic
CE6C0100YJFM002-144@09	Silicate	0.000411432	13.4879	0.263058	0.740949	Porphyritic
CE6C0100YJFM002-144@10	Silicate	0.00112469	8.84456	0.37726	0.64257	Porphyritic
CE6C0100YJFM002-144@11	Silicate	0.00414533	7.40859	0.861855	0.747117	Porphyritic
CE6C0100YJFM002-144@12	Silicate	0.00293553	15.4634	0.520063	1.74509	Porphyritic
CE6C0100YJFM002-144@13	Silicate	0.00152525	10.61	0.412254	0.880369	Porphyritic
CE6C0100YJFM002-144@14	Silicate	0.00165732	10.4932	0.462566	0.855119	Porphyritic
CE6C0100YJFM002-144@15	Silicate	0.00239049	16.6982	0.508332	1.78527	Porphyritic
CE6C0200YJFM001EGP01-06@01	Silicate	0.0019445	15.8275	0.507649	1.25037	Porphyritic
CE6C0200YJFM001EGP01-06@02	Silicate	0.000862491	20.4219	0.333708	1.26405	Porphyritic
CE6C0200YJFM001EGP01-06@03	Silicate	0.00101082	9.81088	0.354238	0.650345	Porphyritic
CE6C0200YJFM001EGP01-06@04	Silicate	0.00113264	14.0139	0.378576	1.08582	Porphyritic
CE6C0200YJFM001EGP01-06@05	Silicate	0.00120356	9.81124	0.391605	0.64258	Porphyritic
CE6C0200YJFM001EGP01-06@06	Silicate	0.000838695	12.8101	0.327136	0.842852	Porphyritic
CE6C0200YJFM001EGP01-06@07	Silicate	0.00120569	24.274	0.391169	1.89338	Porphyritic
CE6C0200YJFM001EGP01-06@08	Silicate	0.00177343	8.0131	0.472159	0.61312	Porphyritic
CE6C0200YJFM001EGP01-06@09	Silicate	0.0020322	20.0215	0.522813	1.59884	Porphyritic
CE6C0200YJFM001EGP01-06@10	Silicate	0.0052936	7.64351	0.915812	0.797371	Porphyritic
CE6C0200YJFM001EGP01-06@11	Silicate	0.00125026	20.0134	0.397774	1.39022	Porphyritic
CE6C0200YJFM001EGP01-06@12	Silicate	0.00117194	7.78919	0.39497	0.517183	Porphyritic
CE6C0200YJFM001EGP01-06@13	Silicate	0.00151611	13.8807	0.438802	1.11832	Porphyritic
