# Supplementary material for: Lunar farside volcanism 2.8 billion years ago from Chang’e-6 basalts
Source: Nature. 2024 Nov 15;643(8071):356–60. doi: 10.1038/s41586-024-08382-0 (PMC12240805; doi:10.1038/s41586-024-08382-0)
Supplement: Supplementary file 9 — Source Data Extended Data Fig. 5 [file 41586_2024_8382_MOESM9_ESM.xlsx]

## Sheet: Extended Data Fig. 5a-b
Source Data Extended Data Fig. 5a-b Pb-Pb isochrons for the Chang’e-6 basalts
Analytical spots	Mineral type	204Pb/206Pb	%	207Pb/206Pb	%	Texture
CE6C0000YJYX251GP01@1	Bdy	2.70408e-05	19.6124	0.201805	0.480074	Poikilitic
CE6C0000YJYX251GP01@2	Trq	3.73267e-05	9.75922	0.20368	0.256015	Poikilitic
CE6C0000YJYX251GP01@3	Zrl	2.6058e-05	12.127	0.201953	0.273898	Poikilitic
CE6C0000YJYX251GP01@4	Trq	2.5957e-05	11.3963	0.20111	0.272448	Poikilitic
CE6C0000YJYX489GP01@1	Bdy	7.8165e-05	22.3628	0.200507	0.788375	Poikilitic
CE6C0000YJYX562GP01@1	Bdy	0.000116659	17.6792	0.20259	0.59891	Poikilitic
CE6C0000YJYX562GP01@2	Bdy	2.79027e-05	20.4133	0.200879	0.497264	Poikilitic
CE6C0100YJFM002-005@1	Bdy	0.000680879	16.4497	0.206301	1.38694	Poikilitic
CE6C0100YJFM002-009@1	Bdy	0.000904147	16.4493	0.284357	1.19989	Poikilitic
CE6C0100YJFM002-009@2	Silicate	0.000951422	7.69621	0.33434	0.529846	Poikilitic
CE6C0100YJFM002-009@3	Silicate	0.0010969	12.4123	0.363953	0.938138	Poikilitic
CE6C0100YJFM002-019@1	Bdy	9.91278e-05	23.5716	0.213295	0.647128	Poikilitic
CE6C0100YJFM002-019@2	Ap	0.000111062	17.1508	0.216975	0.472787	Poikilitic
CE6C0100YJFM002-019@3	Tro(FeS)	0.00531505	7.10445	1.05715	0.69101	Poikilitic
CE6C0100YJFM002-019@4	Ap	0.000170961	17.1517	0.224926	0.629651	Poikilitic
CE6C0100YJFM002-020@1	Bdy	0.000152533	21.3231	0.215031	0.88215	Poikilitic
CE6C0100YJFM002-034@1	Silicate	0.00228129	6.67445	0.563223	0.574124	Poikilitic
CE6C0100YJFM002-034@2	Silicate	0.00115459	17.6938	0.377823	1.44671	Poikilitic
CE6C0100YJFM002-034@3	Silicate	0.00352549	1.01503	0.762558	0.219519	Poikilitic
CE6C0100YJFM002-038@1	Bdy	7.18366e-05	14.1428	0.209384	0.394711	Poikilitic
CE6C0100YJFM002-046@1	Bdy	0.000519072	8.19455	0.272549	0.459077	Poikilitic
CE6C0100YJFM002-051@1	Bdy	0.000730101	23.5856	0.244214	1.93271	Poikilitic
CE6C0100YJFM002-051@2	Ap	0.000804939	5.97863	0.321933	0.403712	Poikilitic
CE6C0100YJFM002-051@3	Ap	0.00168035	5.77849	0.468579	0.466649	Poikilitic
CE6C0100YJFM002-051@4	Silicate	0.00276013	5.07078	0.602184	0.481662	Poikilitic
CE6C0100YJFM002-056@1	Bdy	7.39896e-05	18.5707	0.202526	0.544754	Poikilitic
CE6C0100YJFM002-133@1	Bdy	1.09363e-05	28.868	0.199448	0.451078	Poikilitic
CE6C0100YJFM002-133@2	Bdy	5.01782e-05	19.2459	0.201455	0.488209	Poikilitic
CE6C0100YJFM002-133@3	Silicate	0.0127376	22.5614	1.04942	4.2045	Poikilitic
CE6C0100YJFM002-133@4	Silicate	0.00543981	1.00673	1.06529	0.224865	Poikilitic
CE6C0100YJFM002-134@1	Bdy	2.96354e-05	20.0004	0.202601	0.351115	Poikilitic
CE6C0100YJFM002-134@2	Silicate+Tro	0.00420944	3.81778	0.870361	0.415522	Poikilitic
CE6C0100YJFM002-143@1	Silicate	0.00609177	2.10941	1.00593	0.306078	Poikilitic
CE6C0100YJFM002-143@2	Zrl	3.7474e-05	17.961	0.199521	0.385729	Poikilitic
CE6C0100YJFM002-149@1	Bdy	5.3926e-05	11.8682	0.205954	0.310258	Poikilitic
CE6C0100YJFM002-156@1	Bdy	1.14764e-05	25.82	0.200423	0.292455	Poikilitic
CE6C0100YJFM002-156@2	Bdy	5.01135e-06	17.1499	0.19893	0.232713	Poikilitic
CE6C0100YJFM002-156@3	Silicate	0.00991159	18.0696	1.06462	2.76048	Poikilitic
CE6C0100YJFM002-156@4	Silicate	0.00710841	14.9726	0.927691	2.02814	Poikilitic
CE6C0100YJFM002-156@5	Silicate	0.0214377	22.144	0.642327	6.02729	Poikilitic
CE6C0100YJFM002-156@6	Silicate	0.00601118	14.1934	0.634303	1.94715	Poikilitic
CE6C0100YJFM002-156@7	Tro	0.00541505	0.988393	1.07923	0.223154	Poikilitic
CE6C0100YJFM002-156@8	Silicate+Tro	0.00275991	2.91513	0.634513	0.317218	Poikilitic
CE6C0100YJFM002-159@1	Bdy	0.000425446	10.7858	0.245396	0.561253	Poikilitic
CE6C0100YJFM002-159@2	Trq	7.93454e-05	19.6131	0.199974	0.615072	Poikilitic
CE6C0100YJFM002-163@1	Bdy	0.000348025	17.4117	0.210157	0.914564	Poikilitic
CE6C0100YJFM002-172@1	Bdy	3.52774e-05	18.8987	0.197588	0.400655	Poikilitic
CE6C0100YJFM002-173@1	Bdy	0.000655322	23.584	0.216533	1.92158	Poikilitic
CE6C0100YJFM002-175@1	Bdy	1.83144e-06	20.4125	0.19823	0.231839	Poikilitic
CE6C0100YJFM002-177@1	Tro	0.00479371	4.81154	0.972863	0.509725	Poikilitic
CE6C0100YJFM002-177@2	Silicate+Tro	0.0041771	1.7992	0.860902	0.261978	Poikilitic
CE6C0100YJFM002-177@3	Tro	0.0054964	2.59818	1.08484	0.326384	Poikilitic
CE6C0100YJFM002-177@4	Silicate	0.00538332	1.73833	1.0597	0.26725	Poikilitic
CE6C0100YJFM002-177@5	Bdy	4.88923e-05	21.823	0.200182	0.603326	Poikilitic
CE6C0100YJFM002-185@1	Bdy	5.3279e-05	22.3614	0.20688	0.482407	Poikilitic
CE6C0100YJFM002-187@1	Bdy	7.82469e-05	21.8234	0.209972	0.65756	Poikilitic
CE6C0100YJFM002-213@1	Bdy	0.000166687	35.3592	0.2104	1.29096	Poikilitic
CE6C0200YJFM001EGP05-14@1	Bdy	3.03589e-05	16.4405	0.198776	0.390337	Poikilitic
CE6C0200YJFM001EGP05-15@1	Bdy	6.95412e-06	16.2223	0.198342	0.249409	Poikilitic
CE6C0200YJFM001EGP06-12@1	Bdy	1.97621e-05	26.7267	0.201773	0.481101	Poikilitic
CE6C0200YJFM001EGP06-13@1	Bdy	7.32504e-05	21.8233	0.20501	0.66267	Poikilitic
CE6C0200YJFM001EGP07-06@1	Bdy	1.68386e-05	21.8221	0.200195	0.341855	Poikilitic
CE6C0200YJFM001EGP07-07@1	Bdy	8.92316e-05	25.003	0.201364	0.978997	Poikilitic
CE6C0200YJFM001EGP07-19@1	Bdy	0.000689857	19.6182	0.233787	1.20093	Poikilitic
CE6C0200YJFM001EGP07-19@2	Bdy	0.000533178	30.159	0.244348	1.58475	Poikilitic
CE6C0200YJFM001EGP07-21@1	Bdy	5.9131e-05	14.5874	0.199926	0.439782	Poikilitic
CE6C0200YJFM001EGP07-29@1	Bdy	7.6921e-05	19.6153	0.206274	0.948697	Poikilitic
CE6C0200YJFM001EGP08-02@1	Bdy	6.7811e-06	15.6174	0.198322	0.228772	Poikilitic
CE6C0200YJFM001EGP08-23@1	Bdy	0.000328495	8.03365	0.243757	0.399841	Poikilitic
CE6C0200YJFM001EGP08-29@1	Bdy	0.000116153	21.3223	0.207116	0.78383	Poikilitic
CE6C0200YJFM001EGP09-15@1	Bdy	0.00042599	17.4114	0.211205	0.884097	Poikilitic
CE6C0200YJFM001EGP10-30@1	Bdy	2.52761e-05	17.9612	0.198902	0.434168	Poikilitic
CE6C0200YJFM001WGP05-20@1	Silicate	0.000996525	6.85553	0.33393	0.489853	Poikilitic
CE6C0200YJFM001WGP05-20@2	Silicate	0.00255541	13.2646	0.366866	1.39742	Poikilitic
CE6C0200YJFM001WGP05-20@3	Silicate	0.00100618	13.0276	0.350472	0.95725	Poikilitic
CE6C0200YJFM001WGP05-6@1	Silicate	0.00213932	8.06744	0.539724	0.681915	Poikilitic
CE6C0200YJFM001WGP05-6@2	Silicate	0.00827305	17.2398	0.491771	3.07493	Poikilitic
CE6C0200YJFM001WGP05-6@3	Silicate	0.00293064	6.22298	0.608797	0.58828	Poikilitic
CE6C0200YJFM001WGP06-19@1	Silicate	0.00113415	17.4226	0.380965	1.37122	Poikilitic
CE6C0200YJFM001WGP06-19@2	Silicate	0.00201648	15.832	0.526002	1.37947	Poikilitic
CE6C0200YJFM001WGP06-19@3	Silicate	0.00316221	17.4491	0.601439	1.97245	Poikilitic
CE6C0200YJFM001WGP06-20@1	Silicate	0.00125451	21.3442	0.399386	1.89145	Poikilitic
CE6C0200YJFM001WGP06-20@2	Silicate	0.00708462	18.9958	0.42781	3.52471	Poikilitic
CE6C0200YJFM001WGP06-20@3	Silicate	0.00170959	14.3024	0.398625	1.31207	Poikilitic
CE6C0200YJFM001WGP08-12@1	Silicate	0.00220004	5.84828	0.538588	0.498627	Poikilitic
CE6C0200YJFM001WGP08-12@2	Silicate	0.00616765	30.2367	0.540559	3.85251	Poikilitic
CE6C0200YJFM001WGP08-12@3	Silicate	0.00198508	22.3811	0.411335	1.78773	Poikilitic
CE6C0200YJFM001WGP09-17@1	Silicate	0.00377089	20.4678	0.537725	2.55674	Poikilitic
CE6C0200YJFM001WGP09-17@2	Silicate	0.00213087	12.8191	0.436564	1.15895	Poikilitic
CE6C0200YJFM001WGP09-17@3	Silicate	0.00312753	16.9364	0.409028	1.98386	Poikilitic
CE6C0200YJFM001WGP09-28@1	Silicate	0.00194258	11.7978	0.507826	0.963856	Poikilitic
CE6C0200YJFM001WGP09-28@2	Silicate	0.00282598	22.9946	0.484722	2.74288	Poikilitic
CE6C0200YJFM001WGP09-28@3	Silicate	0.00263798	6.75112	0.528354	0.630068	Poikilitic
CE6C0200YJFM001WGP10-53@1	Trq	0.000352518	10.6621	0.238313	0.517177	Poikilitic
CE6C0200YJFM001WGP12-32@1	Bdy	0.000205594	16.9055	0.211722	0.718002	Poikilitic
CE6C0200YJFM001WGP12-56@1	Bdy	5.89089e-05	21.8233	0.203461	0.651853	Poikilitic
CE6C0200YJFM001WGP12-57@1	Bdy	4.76378e-05	21.3211	0.201678	0.565509	Poikilitic
CE6C0200YJFM001WGP14-3@1	Silicate	0.000695091	13.1372	0.309013	0.880738	Poikilitic
CE6C0200YJFM001WGP14-3@2	Silicate	0.00197127	15.0972	0.512421	1.40874	Poikilitic
CE6C0200YJFM001WGP14-3@3	Silicate	0.00184117	12.1406	0.432883	1.07555	Poikilitic
CE6C0200YJFM001WGP14-6@1	Silicate	0.0014921	6.19476	0.432318	0.488046	Poikilitic
CE6C0200YJFM001WGP14-6@2	Silicate	0.00152465	7.0947	0.439009	0.561024	Poikilitic

## Sheet: Extended Data Fig. 5c-d
Source Data Extended Data Fig. 5c-d Pb-Pb isochrons for the Chang’e-6 basalts
Analytical spots	Mineral type	204Pb/206Pb	%	207Pb/206Pb	%	Texture
CE6C0000YJYX211GP001@1	Bdy	5.10143e-05	26.7268	0.204963	0.506181	Subophitic
CE6C0000YJYX344GP001@1	Bdy	0.000171584	20.0017	0.200445	0.674476	Subophitic
CE6C0000YJYX392GP001@1	Bdy	3.90096e-05	22.3611	0.203782	0.395345	Subophitic
CE6C0000YJYX485GP01@01	Silicate	0.000826423	8.27945	0.330505	0.51589	Subophitic
CE6C0000YJYX485GP01@02	Silicate	0.00119233	9.41277	0.382677	0.640409	Subophitic
CE6C0000YJYX485GP01@03	Ap	0.000378808	4.75188	0.25815	0.272639	Subophitic
CE6C0000YJYX485GP01@04	Silicate	0.00332431	20.8858	0.532679	2.04118	Subophitic
CE6C0000YJYX485GP01@05	Silicate	0.00271709	17.1729	0.44202	1.62081	Subophitic
CE6C0000YJYX485GP01@06	Silicate	0.000763417	3.92683	0.328706	0.293467	Subophitic
CE6C0000YJYX485GP01@07	Silicate	0.000449556	4.47303	0.270349	0.278817	Subophitic
CE6C0000YJYX485GP01@08	Silicate	0.00554395	16.2666	0.87678	1.77144	Subophitic
CE6C0000YJYX485GP01@09	Silicate	0.00188205	22.3881	0.498988	1.93153	Subophitic
CE6C0000YJYX485GP01@10	Silicate	0.00113149	15.2584	0.385524	0.978837	Subophitic
CE6C0000YJYX485GP01@11	Silicate	0.00688918	19.6785	0.721613	2.51231	Subophitic
CE6C0000YJYX485GP01@12	Silicate	0.00264993	24.2854	0.436125	2.26572	Subophitic
CE6C0000YJYX485GP01@13	Silicate	0.00406887	13.6382	0.84909	1.34753	Subophitic
CE6C0000YJYX485GP01@14	Silicate	0.00239845	6.05946	0.578212	0.522881	Subophitic
CE6C0000YJYX485GP01@15	Silicate	0.00275586	17.985	0.506453	1.63212	Subophitic
CE6C0000YJYX485GP01@16	Ap	9.60853e-05	7.29353	0.214253	0.251	Subophitic
CE6C0000YJYX485GP01@17	Silicate	0.000772366	20.86	0.322146	1.22606	Subophitic
CE6C0000YJYX485GP01@18	Silicate	0.00341511	17.9909	0.629138	1.69421	Subophitic
CE6C0100YJFM002-013@1	Bdy	0.000112278	20.8539	0.212512	0.786513	Subophitic
CE6C0100YJFM002-030@1	Bdy	4.51947e-05	18.2583	0.204541	0.478414	Subophitic
CE6C0100YJFM002-030@1	Ap	0.000320926	5.40827	0.249752	0.297565	Subophitic
CE6C0100YJFM002-036@1	Silicate	0.00154889	3.74533	0.439625	0.33243	Subophitic
CE6C0100YJFM002-039@1	Silicate	0.00368431	18.0067	0.689204	2.03163	Subophitic
CE6C0100YJFM002-059@1	Bdy	0.000209303	12.3105	0.231396	0.472448	Subophitic
CE6C0100YJFM002-150@1	Bdy	3.12347e-05	25.0016	0.202806	0.707411	Subophitic
CE6C0100YJFM002-152@1	Bdy	1.25424e-05	22.361	0.199882	0.343475	Subophitic
CE6C0100YJFM002-152@2	Zrl	0.000171501	14.1436	0.214907	0.519236	Subophitic
CE6C0100YJFM002-162@1	Bdy	0.000451769	12.3123	0.255431	0.648321	Subophitic
CE6C0100YJFM002-164@1	Bdy	0.000886877	13.3699	0.259462	0.964875	Subophitic
CE6C0100YJFM002-168@1	Bdy	9.72146e-05	20.8535	0.213466	0.734254	Subophitic
CE6C0100YJFM002-168@2	Silicate	0.00323171	7.65882	0.726107	0.676032	Subophitic
CE6C0100YJFM002-171@1	Bdy	9.19819e-05	20.0019	0.212188	0.68359	Subophitic
CE6C0100YJFM002-178@1	Trq	0.000128702	11.786	0.21097	0.393297	Subophitic
CE6C0200YJFM001EGP01-07@1	Silicate	0.00209497	8.11928	0.525769	0.654472	Subophitic
CE6C0200YJFM001EGP01-07@2	Silicate	0.0030505	5.27085	0.664606	0.493817	Subophitic
CE6C0200YJFM001EGP02-01@1	Silicate	0.00131945	1.69937	0.41142	0.228265	Subophitic
CE6C0200YJFM001EGP02-01@2	Silicate	0.00340485	10.9287	0.724695	0.98593	Subophitic
CE6C0200YJFM001EGP02-01@3	Silicate	0.00145185	3.25693	0.418675	0.298391	Subophitic
CE6C0200YJFM001EGP02-02@1	Silicate	0.0013726	18.9102	0.314228	1.39339	Subophitic
CE6C0200YJFM001EGP02-02@2	Silicate	0.0036307	5.53926	0.786954	0.522921	Subophitic
CE6C0200YJFM001EGP02-02@3	Silicate	0.00270794	2.0025	0.626319	0.256074	Subophitic
CE6C0200YJFM001EGP04-02@1	Silicate	0.00352283	6.16469	0.753598	0.575663	Subophitic
CE6C0200YJFM001EGP04-07@1	Ap	0.000318036	3.2956	0.248144	0.237277	Subophitic
CE6C0200YJFM001EGP04-08@1	Silicate	0.00311786	1.38172	0.701807	0.230934	Subophitic
CE6C0200YJFM001EGP05-10@1	Silicate	0.00306085	20.4412	0.410293	2.02583	Subophitic
CE6C0200YJFM001EGP05-10@2	Silicate	0.00253925	10.7361	0.598125	0.948912	Subophitic
CE6C0200YJFM001EGP05-10@3	Silicate	0.00153327	9.41385	0.446246	0.662679	Subophitic
CE6C0200YJFM001EGP05-16@1	Bdy	6.54504e-06	16.44	0.198906	0.26486	Subophitic
CE6C0200YJFM001EGP07-22@1	Bdy	7.69808e-05	13.0196	0.203872	0.380922	Subophitic
CE6C0200YJFM001EGP07-25@1	Bdy	0.000148759	18.2593	0.206046	0.6582	Subophitic
CE6C0200YJFM001EGP07-31@1	Bdy	0.00017811	17.4108	0.20949	0.800611	Subophitic
CE6C0200YJFM001EGP07-41@1	Silicate+Bdy	0.000810542	4.70038	0.330129	0.338857	Subophitic
CE6C0200YJFM001EGP08-06@1	Bdy	1.05728e-05	16.44	0.198906	0.26486	Subophitic
CE6C0200YJFM001EGP08-07@1	Bdy	1.02333e-05	23.5705	0.198903	0.336164	Subophitic
CE6C0200YJFM001EGP08-38@1	Bdy	0.00033923	7.00268	0.247264	0.361222	Subophitic
CE6C0200YJFM001EGP08-40@1	Bdy	0.000320053	14.2884	0.235722	0.668245	Subophitic
CE6C0200YJFM001EGP09-10@1	Trq	0.000101958	5.34551	0.213226	0.239633	Subophitic
CE6C0200YJFM001EGP09-29@1	Bdy	0.000130786	7.90624	0.217781	0.297224	Subophitic
CE6C0200YJFM001EGP09-30@1	Bdy	0.000559908	6.20357	0.278191	0.38053	Subophitic
CE6C0200YJFM001EGP09-36@1	Trq	2.67062e-05	11.1805	0.200191	0.254668	Subophitic
CE6C0200YJFM001EGP10-01@1	Silicate	0.00543877	6.22925	0.585993	0.752696	Subophitic
CE6C0200YJFM001EGP10-01@2	Silicate	0.00960987	6.26539	0.676876	0.947627	Subophitic
CE6C0200YJFM001EGP10-09@1	Silicate	0.00426577	14.4634	0.876512	1.37171	Subophitic
CE6C0200YJFM001EGP10-09@2	Silicate	0.00320405	9.68262	0.707042	0.869624	Subophitic
CE6C0200YJFM001EGP10-21@1	Silicate	0.00289809	10.861	0.658663	0.906008	Subophitic
CE6C0200YJFM001EGP10-21@2	Silicate	0.00697394	37.9177	0.437902	5.51039	Subophitic
CE6C0200YJFM001EGP10-23@1	Silicate	0.0293229	30.5559	0.686166	7.79173	Subophitic
CE6C0200YJFM001EGP10-31@1	Silicate	0.00318211	15.6403	0.604237	1.39605	Subophitic
CE6C0200YJFM001EGP10-31@2	Silicate	0.00232343	4.89055	0.574753	0.425165	Subophitic
CE6C0200YJFM001EGP10-32@1	Silicate	0.000825093	3.43735	0.33132	0.274739	Subophitic
CE6C0200YJFM001EGP10-32@2	Silicate	0.00132646	3.17056	0.426196	0.283624	Subophitic
CE6C0200YJFM001EGP10-32@3	Silicate	0.00106915	2.6845	0.370644	0.256544	Subophitic
CE6C0200YJFM001EGP10-32@4	Silicate	0.0113488	25.9546	0.51183	4.55519	Subophitic
CE6C0200YJFM001EGP10-32@5	Silicate	0.00194189	9.58795	0.506732	0.771245	Subophitic
CE6C0200YJFM001EGP10-36@1	Bdy	1.02333e-05	23.5705	0.198903	0.336164	Subophitic
CE6C0200YJFM001EGP10-37@1	Silicate	0.00135125	28.8855	0.310986	2.10775	Subophitic
CE6C0200YJFM001WGP10-17@1	Silicate	0.00287795	15.4627	0.431141	1.84056	Subophitic
CE6C0200YJFM001WGP10-17@2	Silicate	0.0013171	10.7295	0.409135	0.806709	Subophitic
CE6C0200YJFM001WGP10-17@3	Silicate	0.00231422	16.251	0.427521	1.78606	Subophitic

## Sheet: Extended Data Fig. 5e-f
Source Data Extended Data Fig. 5e-f Pb-Pb isochrons for the Chang’e-6 basalts
Analytical spots	Mineral type	204Pb/206Pb	%	207Pb/206Pb	%	Texture
CE6C0000YJYX038GP001@01	Silicate	0.00405955	13.7682	0.510557	1.63227	Porphyritic
CE6C0000YJYX038GP001@02	Silicate	0.00257639	11.9694	0.526084	1.10849	Porphyritic
CE6C0000YJYX038GP001@03	Silicate	0.00196688	7.1684	0.46885	0.605597	Porphyritic
CE6C0000YJYX038GP001@04	Silicate	0.00194759	7.26205	0.506385	0.591026	Porphyritic
CE6C0000YJYX038GP001@05	Silicate	0.00117224	5.06672	0.393734	0.38288	Porphyritic
CE6C0000YJYX038GP001@06	Silicate	0.00140467	8.5809	0.423874	0.620475	Porphyritic
CE6C0000YJYX038GP001@07	Silicate	0.00198217	7.20551	0.522224	0.586117	Porphyritic
CE6C0000YJYX038GP001@08	Silicate	0.00151521	3.37929	0.437784	0.308613	Porphyritic
CE6C0000YJYX038GP001@09	Silicate	0.00237592	3.79504	0.577337	0.366941	Porphyritic
CE6C0000YJYX038GP001@10	Silicate	0.00132687	7.56472	0.397975	0.574175	Porphyritic
CE6C0000YJYX038GP001@11	Silicate	0.00230309	14.9275	0.419752	1.45105	Porphyritic
CE6C0000YJYX038GP001@12	Silicate	0.0018056	10.6104	0.485837	0.848461	Porphyritic
CE6C0000YJYX038GP001@13	Silicate	0.00391676	3.98884	0.829596	0.423478	Porphyritic
CE6C0100YJFM002-079@1	Silicate	0.00250341	6.20956	0.605397	0.541847	Porphyritic
CE6C0100YJFM002-079@2	Silicate	0.00177384	4.02296	0.446345	0.367007	Porphyritic
CE6C0100YJFM002-079@3	Silicate	0.00119907	10.5484	0.388391	0.768736	Porphyritic
CE6C0100YJFM002-079@4	Silicate	0.00119174	14.5971	0.388386	1.06376	Porphyritic
CE6C0100YJFM002-079@5	Silicate	0.00319167	3.87537	0.693861	0.398321	Porphyritic
CE6C0100YJFM002-079@6	Silicate	0.00127972	20.8791	0.39707	2.02819	Porphyritic
CE6C0100YJFM002-079@7	Silicate	0.00113186	5.41055	0.371307	0.408937	Porphyritic
CE6C0100YJFM002-079@8	Silicate	0.00262456	4.54686	0.612023	0.428446	Porphyritic
CE6C0100YJFM002-079@9	Silicate	0.00810907	37.948	0.460743	6.04845	Porphyritic
CE6C0100YJFM002-122@01	Silicate	0.00186087	10.7328	0.451317	0.922015	Porphyritic
CE6C0100YJFM002-122@02	Silicate	0.00135879	13.375	0.415099	1.06594	Porphyritic
CE6C0100YJFM002-122@03	Silicate	0.00164829	19.2764	0.399805	2.07225	Porphyritic
CE6C0100YJFM002-122@04	Silicate	0.00141383	13.0286	0.428248	0.932272	Porphyritic
CE6C0100YJFM002-122@05	Silicate	0.00129024	13.6199	0.413105	1.04947	Porphyritic
CE6C0100YJFM002-122@06	Silicate	0.00157628	11.1902	0.452683	0.856875	Porphyritic
CE6C0100YJFM002-122@07	Silicate	0.00135453	8.22614	0.415885	0.617084	Porphyritic
CE6C0100YJFM002-122@08	Silicate	0.00154607	7.88728	0.448433	0.590883	Porphyritic
CE6C0100YJFM002-122@09	Silicate	0.00159999	5.91812	0.439214	0.484421	Porphyritic
CE6C0100YJFM002-122@10	Silicate	0.00144807	6.74683	0.444469	0.498421	Porphyritic
CE6C0100YJFM002-122@11	Silicate	0.00122785	6.67107	0.386616	0.501721	Porphyritic
CE6C0100YJFM002-122@12	Silicate	0.00139584	6.57014	0.421325	0.49992	Porphyritic
CE6C0100YJFM002-122@13	Silicate	0.00141165	7.79092	0.42325	0.593123	Porphyritic
CE6C0100YJFM002-122@14	Silicate	0.00132743	6.85681	0.405209	0.524334	Porphyritic
CE6C0100YJFM002-122@15	Silicate	0.00142249	11.3331	0.416831	0.917565	Porphyritic
CE6C0100YJFM002-122@16	Silicate	0.00147096	11.714	0.432793	0.889856	Porphyritic
CE6C0100YJFM002-122@17	Silicate	0.00138061	7.74389	0.419379	0.575658	Porphyritic
CE6C0100YJFM002-144@01	Silicate	0.00187435	14.4524	0.507611	1.27228	Porphyritic
CE6C0100YJFM002-144@02	Silicate	0.0016886	8.84744	0.458405	0.726423	Porphyritic
CE6C0100YJFM002-144@03	Silicate	0.00193642	9.63257	0.51265	0.77762	Porphyritic
CE6C0100YJFM002-144@04	Silicate	0.00255975	14.6124	0.615002	1.41594	Porphyritic
CE6C0100YJFM002-144@05	Silicate	0.00196417	13.3818	0.506698	1.24054	Porphyritic
CE6C0100YJFM002-144@06	Silicate	0.00118781	4.78658	0.387963	0.375917	Porphyritic
CE6C0100YJFM002-144@07	Silicate	0.0013406	5.88645	0.411681	0.454604	Porphyritic
CE6C0100YJFM002-144@08	Silicate	0.000467041	5.93533	0.273247	0.345125	Porphyritic
CE6C0100YJFM002-144@09	Silicate	0.000411432	13.4879	0.263058	0.740949	Porphyritic
CE6C0100YJFM002-144@10	Silicate	0.00112469	8.84456	0.37726	0.64257	Porphyritic
CE6C0100YJFM002-144@11	Silicate	0.00414533	7.40859	0.861855	0.747117	Porphyritic
CE6C0100YJFM002-144@12	Silicate	0.00293553	15.4634	0.520063	1.74509	Porphyritic
CE6C0100YJFM002-144@13	Silicate	0.00152525	10.61	0.412254	0.880369	Porphyritic
CE6C0100YJFM002-144@14	Silicate	0.00165732	10.4932	0.462566	0.855119	Porphyritic
CE6C0100YJFM002-144@15	Silicate	0.00239049	16.6982	0.508332	1.78527	Porphyritic
CE6C0200YJFM001EGP01-06@01	Silicate	0.0019445	15.8275	0.507649	1.25037	Porphyritic
CE6C0200YJFM001EGP01-06@02	Silicate	0.000862491	20.4219	0.333708	1.26405	Porphyritic
CE6C0200YJFM001EGP01-06@03	Silicate	0.00101082	9.81088	0.354238	0.650345	Porphyritic
CE6C0200YJFM001EGP01-06@04	Silicate	0.00113264	14.0139	0.378576	1.08582	Porphyritic
CE6C0200YJFM001EGP01-06@05	Silicate	0.00120356	9.81124	0.391605	0.64258	Porphyritic
CE6C0200YJFM001EGP01-06@06	Silicate	0.000838695	12.8101	0.327136	0.842852	Porphyritic
CE6C0200YJFM001EGP01-06@07	Silicate	0.00120569	24.274	0.391169	1.89338	Porphyritic
CE6C0200YJFM001EGP01-06@08	Silicate	0.00177343	8.0131	0.472159	0.61312	Porphyritic
CE6C0200YJFM001EGP01-06@09	Silicate	0.0020322	20.0215	0.522813	1.59884	Porphyritic
CE6C0200YJFM001EGP01-06@10	Silicate	0.0052936	7.64351	0.915812	0.797371	Porphyritic
CE6C0200YJFM001EGP01-06@11	Silicate	0.00125026	20.0134	0.397774	1.39022	Porphyritic
CE6C0200YJFM001EGP01-06@12	Silicate	0.00117194	7.78919	0.39497	0.517183	Porphyritic
CE6C0200YJFM001EGP01-06@13	Silicate	0.00151611	13.8807	0.438802	1.11832	Porphyritic
CE6C0200YJFM001EGP03-03@1	Silicate	0.00178093	2.93472	0.484198	0.287441	Porphyritic
CE6C0200YJFM001EGP03-03@2	Silicate	0.0017409	3.6043	0.471863	0.322406	Porphyritic
CE6C0200YJFM001EGP10-02@1	Silicate	0.00167833	7.52239	0.467324	0.567002	Porphyritic
CE6C0200YJFM001EGP10-02@2	Silicate	0.00125263	7.58536	0.405482	0.516128	Porphyritic
CE6C0200YJFM001EGP10-02@3	Silicate	0.00223875	9.06411	0.538586	0.767113	Porphyritic
CE6C0200YJFM001EGP10-02@4	Silicate	0.00145977	6.4864	0.443216	0.470395	Porphyritic
CE6C0200YJFM001EGP10-11@1	Silicate	0.00175729	6.07949	0.472156	0.472823	Porphyritic
CE6C0200YJFM001EGP10-11@2	Silicate	0.00199331	10.1638	0.516849	0.810249	Porphyritic
CE6C0200YJFM001EGP10-11@3	Silicate	0.00158544	8.98722	0.443827	0.669722	Porphyritic
CE6C0200YJFM001EGP10-25@1	Silicate	0.00188637	13.2594	0.490837	1.08674	Porphyritic
CE6C0200YJFM001EGP10-25@2	Silicate	0.00156726	12.6079	0.445268	0.879145	Porphyritic
CE6C0200YJFM001EGP10-25@3	Silicate	0.00136653	8.11669	0.409158	0.596702	Porphyritic

## Sheet: Extended Data Fig. 5g-h
Source Data Extended Data Fig. 5g-h Pb-Pb isochrons for the Chang’e-6 basalts
Analytical spots	Mineral type	204Pb/206Pb	%	207Pb/206Pb	%	Texture
CE6C0100YJFM002-014@01	Silicate	0.000336019	17.9646	0.490507	0.693612	Poikilitic
CE6C0100YJFM002-014@02	Silicate	9.82435e-05	20.853	0.488455	0.488166	Poikilitic
CE6C0100YJFM002-014@03	Bdy	4.69727e-06	24.2537	0.486801	0.23636	Poikilitic
CE6C0100YJFM002-014@04	Trq	3.67545e-05	16.9034	0.493451	0.267571	Poikilitic
CE6C0100YJFM002-014@05	Silicate	0.000159229	11.8689	0.506227	0.338753	Poikilitic
CE6C0100YJFM002-014@06	Bdy	6.58717e-05	13.4844	0.497391	0.275336	Poikilitic
CE6C0100YJFM002-014@07	Silicate	0.00874378	17.2449	1.24894	2.43713	Poikilitic
CE6C0100YJFM002-014@08	Silicate	0.0104792	23.7791	0.893024	4.58854	Poikilitic
CE6C0100YJFM002-014@09	Silicate	0.0083416	22.5081	0.989667	3.65584	Poikilitic
CE6C0100YJFM002-014@10	Silicate	0.000755725	15.0841	0.558395	0.872709	Poikilitic
CE6C0100YJFM002-014@11	Silicate	0.000460155	14.1463	0.536838	0.614257	Poikilitic
CE6C0100YJFM002-014@12	Silicate	0.00073632	21.336	0.5656	1.38607	Poikilitic
CE6C0100YJFM002-014@13	Silicate	0.00172028	17.6973	0.555967	1.41061	Poikilitic
CE6C0100YJFM002-014@14	Silicate	0.000845569	7.02156	0.598991	0.388047	Poikilitic
CE6C0100YJFM002-014@15	Silicate	0.00240982	7.1691	0.794201	0.546286	Poikilitic
CE6C0100YJFM002-014@16	Silicate	0.00168856	5.77821	0.693877	0.416443	Poikilitic
CE6C0100YJFM002-014@17	Silicate	9.59377e-05	10.102	0.50159	0.259136	Poikilitic
CE6C0100YJFM002-014@18	Silicate	0.00334067	3.74304	0.841376	0.369308	Poikilitic
CE6C0100YJFM002-014@19	Silicate	0.00476793	22.4256	1.03288	2.4048	Poikilitic
CE6C0100YJFM002-014@20	Trq	0.000307277	16.0152	0.493055	0.527293	Poikilitic
CE6C0100YJFM002-014@21	Trq	2.06566e-05	22.3609	0.488554	0.267206	Poikilitic
CE6C0100YJFM002-014@22	Trq	1.50361e-05	25.8201	0.490056	0.26535	Poikilitic
CE6C0100YJFM002-014@23	Trq	3.88694e-05	19.612	0.490635	0.292091	Poikilitic
