# Supplementary material for: Lunar farside volcanism 2.8 billion years ago from Chang’e-6 basalts
Source: Nature. 2024 Nov 15;643(8071):356–60. doi: 10.1038/s41586-024-08382-0 (PMC12240805; doi:10.1038/s41586-024-08382-0)
Supplement: Supplementary file 10 — Source Data Extended Data Fig. 6 [file 41586_2024_8382_MOESM10_ESM.xlsx]

## Sheet: Extended Data Fig. 6a
Source Data Extended Data Fig. 6a
Analytical spots	An	MgO (wt%)
CE6C0100YJFM002-014-Pl-1	90.8413	0.093
CE6C0100YJFM002-014-Pl-2	91.8412	0.119
CE6C0100YJFM002-014-Pl-3	93.9053	0.072
CE6C0100YJFM002-014-Pl-4	89.3558	0.192
CE6C0100YJFM002-014-Pl-5	67.1466	0
CE6C0100YJFM002-014-Pl-6	70.0088	0.049
CE6C0100YJFM002-014-Pl-7	76.6536	0.079
CE6C0100YJFM002-014-Pl-9	92.7228	0.028
CE6C0100YJFM002-014-Pl-10	94.9346	0.032
CE6C0100YJFM002-014-Pl-11	87.4688	0.121

## Sheet: Extended Data Fig. 6b
Source Data Extended Data Fig. 6b
Analytical spots	Mg#	Al2O3 (wt%)
CE6C0100YJFM002-014-Cpx-1	8.18831	0.874
CE6C0100YJFM002-014-Cpx-2	27.9489	1.63
CE6C0100YJFM002-014-Cpx-3	5.32103	0.966
CE6C0100YJFM002-014-Cpx-4	4.61594	0.853
CE6C0100YJFM002-014-Cpx-5	0.451148	0.768
CE6C0100YJFM002-014-Cpx-6	1.80576	0.93
CE6C0100YJFM002-014-Cpx-7	12.9366	1.12
CE6C0100YJFM002-014-Cpx-8	28.6985	1.322
CE6C0100YJFM002-014-Cpx-9	34.591	1.446
CE6C0100YJFM002-014-Cpx-10	42.3736	1.692
CE6C0100YJFM002-014-Cpx-11	42.4989	1.602
CE6C0100YJFM002-014-Cpx-12	32.2664	1.651
CE6C0100YJFM002-014-Cpx-13	5.48959	1.204
