# Supplementary material for: Lunar farside volcanism 2.8 billion years ago from Chang’e-6 basalts
Source: Nature. 2024 Nov 15;643(8071):356–60. doi: 10.1038/s41586-024-08382-0 (PMC12240805; doi:10.1038/s41586-024-08382-0)
Supplement: Supplementary file 11 — Source Data Extended Data Fig. 7 [file 41586_2024_8382_MOESM11_ESM.xlsx]

## Sheet: Extended Data Fig. 7
Source Data Extended Data Fig. 7
Analytical spots	207Pb/206Pb	1σ (%)	238U16O/206Pb	1σ (%)
CE6C0000YJYX038GP001@01	0.510557	1.63227	0.775977	4.25466
CE6C0000YJYX038GP001@02	0.526084	1.10849	0.707773	3.38115
CE6C0000YJYX038GP001@03	0.46885	0.605597	0.54674	1.77897
CE6C0000YJYX038GP001@04	0.506385	0.591026	0.470035	1.86128
CE6C0000YJYX038GP001@05	0.393734	0.38288	0.620356	0.873761
CE6C0000YJYX038GP001@06	0.423874	0.620475	1.02012	1.26321
CE6C0000YJYX038GP001@07	0.522224	0.586117	0.86235	1.37504
CE6C0000YJYX038GP001@08	0.437784	0.308613	0.748357	0.647174
CE6C0000YJYX038GP001@09	0.577337	0.366941	0.578827	1.02059
CE6C0000YJYX038GP001@10	0.397975	0.574175	0.635998	1.40601
CE6C0000YJYX038GP001@11	0.419752	1.45105	0.6603	3.85369
CE6C0000YJYX038GP001@12	0.485837	0.848461	0.679794	2.28618
CE6C0000YJYX038GP001@13	0.829596	0.423478	0.276159	1.93676
CE6C0000YJYX485GP01@01	0.330505	0.51589	0.609659	1.28533
CE6C0000YJYX485GP01@02	0.382677	0.640409	0.861303	1.18866
CE6C0000YJYX485GP01@03	0.25815	0.272639	2.99927	0.363999
CE6C0000YJYX485GP01@04	0.532679	2.04118	0.725694	5.79672
CE6C0000YJYX485GP01@05	0.44202	1.62081	0.553242	4.83797
CE6C0000YJYX485GP01@06	0.328706	0.293467	1.02118	0.521328
CE6C0000YJYX485GP01@07	0.270349	0.278817	1.01463	0.366472
CE6C0000YJYX485GP01@08	0.87678	1.77144	0.597015	6.47514
CE6C0000YJYX485GP01@09	0.498988	1.93153	1.16915	4.04748
CE6C0000YJYX485GP01@10	0.385524	0.978837	2.45812	1.4766
CE6C0000YJYX485GP01@11	0.721613	2.51231	0.334733	10.9669
CE6C0000YJYX485GP01@12	0.436125	2.26572	2.22951	5.30592
CE6C0000YJYX485GP01@13	0.84909	1.34753	0.0438743	16.9278
CE6C0000YJYX485GP01@14	0.578212	0.522881	0.969646	1.32382
CE6C0000YJYX485GP01@15	0.506453	1.63212	1.26281	3.57987
CE6C0000YJYX485GP01@16	0.214253	0.251	1.21861	0.242187
CE6C0000YJYX485GP01@17	0.322146	1.22606	1.67266	3.64413
CE6C0000YJYX485GP01@18	0.629138	1.69421	1.26041	4.88644
CE6C0100YJFM002-009@2	0.33434	0.529846	1.54747	1.27501
CE6C0100YJFM002-030@2	0.249752	0.297565	2.39621	0.332375
CE6C0100YJFM002-034@1	0.563223	0.574124	0.384915	1.79677
CE6C0100YJFM002-034@2	0.377823	1.44671	0.962622	2.8845
CE6C0100YJFM002-034@3	0.762558	0.219519	0.391531	0.376459
CE6C0100YJFM002-036@1	0.439625	0.33243	1.20193	0.581572
CE6C0100YJFM002-039@1	0.689204	2.03163	0.364955	9.69408
CE6C0100YJFM002-051@2	0.321933	0.403712	1.01182	0.761296
CE6C0100YJFM002-051@3	0.468579	0.466649	0.969015	0.978235
CE6C0100YJFM002-051@4	0.602184	0.481662	1.35066	0.988435
CE6C0100YJFM002-079@1	0.605397	0.541847	0.519752	1.7368
CE6C0100YJFM002-079@2	0.446345	0.367007	0.777734	0.80509
CE6C0100YJFM002-079@3	0.388391	0.768736	0.66765	1.84906
CE6C0100YJFM002-079@4	0.388386	1.06376	0.685789	2.50687
CE6C0100YJFM002-079@5	0.693861	0.398321	0.496025	1.31723
CE6C0100YJFM002-079@6	0.39707	2.02819	0.790268	5.01236
CE6C0100YJFM002-079@7	0.371307	0.408937	0.936072	0.816831
CE6C0100YJFM002-079@8	0.612023	0.428446	0.889487	1.13115
CE6C0100YJFM002-079@9	0.460743	6.04845	1.75	9.98511
CE6C0100YJFM002-122@01	0.451317	0.922015	0.703645	2.39112
CE6C0100YJFM002-122@02	0.415099	1.06594	1.09305	2.22353
CE6C0100YJFM002-122@03	0.399805	2.07225	1.58834	3.72049
CE6C0100YJFM002-122@04	0.428248	0.932272	0.317847	3.5964
CE6C0100YJFM002-122@05	0.413105	1.04947	0.28229	4.36795
CE6C0100YJFM002-122@06	0.452683	0.856875	0.507665	2.63029
CE6C0100YJFM002-122@07	0.415885	0.617084	0.450194	1.96411
CE6C0100YJFM002-122@08	0.448433	0.590883	0.694136	1.57496
CE6C0100YJFM002-122@09	0.439214	0.484421	0.337911	1.71761
CE6C0100YJFM002-122@10	0.444469	0.498421	0.343913	1.76874
CE6C0100YJFM002-122@11	0.386616	0.501721	0.159598	2.6114
CE6C0100YJFM002-122@12	0.421325	0.49992	0.336942	1.82527
CE6C0100YJFM002-122@13	0.42325	0.593123	0.536092	1.72818
CE6C0100YJFM002-122@14	0.405209	0.524334	0.327713	1.86005
CE6C0100YJFM002-122@15	0.416831	0.917565	0.387682	3.22925
CE6C0100YJFM002-122@16	0.432793	0.889856	0.523242	2.67462
CE6C0100YJFM002-122@17	0.419379	0.575658	0.582269	1.621
CE6C0100YJFM002-133@3	1.04942	4.2045	0.0871327	41.8846
CE6C0100YJFM002-133@4	1.06529	0.224865	0.000761433	11.1569
CE6C0100YJFM002-134@2	0.870361	0.415522	0.160026	2.06898
CE6C0100YJFM002-143@1	1.00593	0.306078	0.00148351	17.1507
CE6C0100YJFM002-144@01	0.507611	1.27228	0.796886	3.49938
CE6C0100YJFM002-144@02	0.458405	0.726423	0.698846	1.79011
CE6C0100YJFM002-144@03	0.51265	0.77762	0.802334	2.08645
CE6C0100YJFM002-144@04	0.615002	1.41594	0.72097	4.30695
CE6C0100YJFM002-144@05	0.506698	1.24054	1.37278	2.52871
CE6C0100YJFM002-144@06	0.387963	0.375917	0.809505	0.8177
CE6C0100YJFM002-144@07	0.411681	0.454604	1.07847	0.818419
CE6C0100YJFM002-144@08	0.273247	0.345125	1.36672	0.496466
CE6C0100YJFM002-144@09	0.263058	0.740949	0.909122	1.55451
CE6C0100YJFM002-144@10	0.37726	0.64257	0.980991	1.25932
CE6C0100YJFM002-144@11	0.861855	0.747117	0.205275	4.38994
CE6C0100YJFM002-144@12	0.520063	1.74509	0.805491	4.45044
CE6C0100YJFM002-144@13	0.412254	0.880369	1.8356	1.64951
CE6C0100YJFM002-144@14	0.462566	0.855119	0.894176	1.92013
CE6C0100YJFM002-144@15	0.508332	1.78527	0.802358	4.31046
CE6C0100YJFM002-156@3	1.06462	2.76048	0.047828	37.1555
CE6C0100YJFM002-156@4	0.927691	2.02814	0.29602	10.3496
CE6C0100YJFM002-156@5	0.642327	6.02729	1.09	15.9533
CE6C0100YJFM002-156@6	0.634303	1.94715	0.389408	17.7327
CE6C0100YJFM002-156@7	1.07923	0.223154	0.000445719	13.6933
CE6C0100YJFM002-156@8	0.634513	0.317218	0.856897	0.701041
CE6C0100YJFM002-168@2	0.726107	0.676032	0.631204	2.44583
CE6C0100YJFM002-177@1	0.972863	0.509725	0.0111008	12.958
CE6C0100YJFM002-177@2	0.860902	0.261978	0.149274	0.998248
CE6C0100YJFM002-177@3	1.08484	0.326384	0.000235948	50.0004
CE6C0100YJFM002-177@4	1.0597	0.26725	0.00258488	9.11016
CE6C0200YJFM001EGP01-06@01	0.507649	1.25037	1.07665	3.01505
CE6C0200YJFM001EGP01-06@02	0.333708	1.26405	0.417112	3.69452
CE6C0200YJFM001EGP01-06@03	0.354238	0.650345	0.678196	2.04023
CE6C0200YJFM001EGP01-06@04	0.378576	1.08582	0.683522	2.66154
CE6C0200YJFM001EGP01-06@05	0.391605	0.64258	0.598165	2.1479
CE6C0200YJFM001EGP01-06@06	0.327136	0.842852	0.518672	2.50479
CE6C0200YJFM001EGP01-06@07	0.391169	1.89338	0.786953	4.4066
CE6C0200YJFM001EGP01-06@08	0.472159	0.61312	0.471993	1.83478
CE6C0200YJFM001EGP01-06@09	0.522813	1.59884	0.617977	4.63814
CE6C0200YJFM001EGP01-06@10	0.915812	0.797371	0.09277	7.42562
CE6C0200YJFM001EGP01-06@11	0.397774	1.39022	0.442758	4.25738
CE6C0200YJFM001EGP01-06@12	0.39497	0.517183	0.436964	1.64871
CE6C0200YJFM001EGP01-06@13	0.438802	1.11832	0.437696	3.45535
CE6C0200YJFM001EGP01-07@1	0.525769	0.654472	0.167347	2.34487
CE6C0200YJFM001EGP01-07@2	0.664606	0.493817	0.422585	1.74154
CE6C0200YJFM001EGP02-01@1	0.41142	0.228265	1.5985	0.209218
CE6C0200YJFM001EGP02-01@2	0.724695	0.98593	0.932173	2.74365
CE6C0200YJFM001EGP02-01@3	0.418675	0.298391	1.31764	0.554746
CE6C0200YJFM001EGP02-02@1	0.314228	1.39339	0.297167	3.99806
CE6C0200YJFM001EGP02-02@2	0.786954	0.522921	0.324085	2.58825
CE6C0200YJFM001EGP02-02@3	0.626319	0.256074	0.319273	0.56142
CE6C0200YJFM001EGP03-03@1	0.484198	0.287441	0.713051	0.619106
CE6C0200YJFM001EGP03-03@2	0.471863	0.322406	0.877624	0.594228
CE6C0200YJFM001EGP04-02@1	0.753598	0.575663	0.599999	1.92484
CE6C0200YJFM001EGP04-07@1	0.248144	0.237277	1.75971	0.160775
CE6C0200YJFM001EGP04-08@1	0.701807	0.230934	0.30306	0.469604
CE6C0200YJFM001EGP05-10@1	0.410293	2.02583	1.42951	3.54412
CE6C0200YJFM001EGP05-10@2	0.598125	0.948912	0.596892	2.95473
CE6C0200YJFM001EGP05-10@3	0.446246	0.662679	1.08659	1.39689
CE6C0200YJFM001EGP10-01@1	0.585993	0.752696	2.04888	1.24566
CE6C0200YJFM001EGP10-01@2	0.676876	0.947627	1.42655	1.92606
CE6C0200YJFM001EGP10-02@1	0.467324	0.567002	0.59359	1.56657
CE6C0200YJFM001EGP10-02@2	0.405482	0.516128	0.563118	1.39652
CE6C0200YJFM001EGP10-02@3	0.538586	0.767113	0.53692	2.36173
CE6C0200YJFM001EGP10-02@4	0.443216	0.470395	0.668213	1.15663
CE6C0200YJFM001EGP10-09@1	0.876512	1.37171	0.215743	8.27885
CE6C0200YJFM001EGP10-09@2	0.707042	0.869624	0.513171	3.25188
CE6C0200YJFM001EGP10-11@1	0.472156	0.472823	0.60852	1.29135
CE6C0200YJFM001EGP10-11@2	0.516849	0.810249	0.529388	2.47581
CE6C0200YJFM001EGP10-11@3	0.443827	0.669722	0.536896	1.82998
CE6C0200YJFM001EGP10-21@1	0.658663	0.906008	0.25928	4.47496
CE6C0200YJFM001EGP10-21@2	0.437902	5.51039	1.30577	14.0127
CE6C0200YJFM001EGP10-23@1	0.686166	7.79173	2.22631	16.4145
CE6C0200YJFM001EGP10-25@1	0.490837	1.08674	0.75465	2.87127
CE6C0200YJFM001EGP10-25@2	0.445268	0.879145	0.476162	2.72739
CE6C0200YJFM001EGP10-25@3	0.409158	0.596702	0.570005	1.52986
CE6C0200YJFM001EGP10-31@1	0.604237	1.39605	0.561133	4.73864
CE6C0200YJFM001EGP10-31@2	0.574753	0.425165	1.51782	0.876643
CE6C0200YJFM001EGP10-32@1	0.33132	0.274739	1.04707	0.438595
CE6C0200YJFM001EGP10-32@2	0.426196	0.283624	0.458037	0.621415
CE6C0200YJFM001EGP10-32@3	0.370644	0.256544	0.232785	0.391447
CE6C0200YJFM001EGP10-32@4	0.51183	4.55519	0.687512	15.2628
CE6C0200YJFM001EGP10-32@5	0.506732	0.771245	0.28205	2.42254
CE6C0200YJFM001EGP10-37@1	0.310986	2.10775	0.30735	5.16185
CE6C0200YJFM001WGP05-20@1	0.33393	0.489853	1.80675	0.779456
CE6C0200YJFM001WGP05-20@2	0.366866	1.39742	0.977815	3.04874
CE6C0200YJFM001WGP05-20@3	0.350472	0.95725	0.922051	1.88954
CE6C0200YJFM001WGP05-6@1	0.539724	0.681915	0.633449	1.89217
CE6C0200YJFM001WGP05-6@2	0.491771	3.07493	0.629268	11.0071
CE6C0200YJFM001WGP05-6@3	0.608797	0.58828	0.550336	1.69649
CE6C0200YJFM001WGP06-19@1	0.380965	1.37122	1.2031	3.12943
CE6C0200YJFM001WGP06-19@2	0.526002	1.37947	0.735203	3.31601
CE6C0200YJFM001WGP06-19@3	0.601439	1.97245	1.00511	4.96409
CE6C0200YJFM001WGP06-20@1	0.399386	1.89145	0.881359	4.51228
CE6C0200YJFM001WGP06-20@2	0.42781	3.52471	1.58087	6.52034
CE6C0200YJFM001WGP06-20@3	0.398625	1.31207	0.359796	4.55284
CE6C0200YJFM001WGP08-12@1	0.538588	0.498627	0.805668	1.39432
CE6C0200YJFM001WGP08-12@2	0.540559	3.85251	0.610465	11.6256
CE6C0200YJFM001WGP08-12@3	0.411335	1.78773	0.679878	4.6764
CE6C0200YJFM001WGP09-17@1	0.537725	2.55674	0.843603	6.48701
CE6C0200YJFM001WGP09-17@2	0.436564	1.15895	0.870738	2.68833
CE6C0200YJFM001WGP09-17@3	0.409028	1.98386	0.915727	4.38428
CE6C0200YJFM001WGP09-28@1	0.507826	0.963856	0.598066	2.77641
CE6C0200YJFM001WGP09-28@2	0.484722	2.74288	0.660317	7.08472
CE6C0200YJFM001WGP09-28@3	0.528354	0.630068	0.652626	1.86473
CE6C0200YJFM001WGP10-17@1	0.431141	1.84056	0.786664	4.33516
CE6C0200YJFM001WGP10-17@2	0.409135	0.806709	0.462494	2.5335
CE6C0200YJFM001WGP10-17@3	0.427521	1.78606	0.774892	4.42538
CE6C0200YJFM001WGP14-3@1	0.309013	0.880738	1.22069	1.66645
CE6C0200YJFM001WGP14-3@2	0.512421	1.40874	0.720328	3.81257
CE6C0200YJFM001WGP14-3@3	0.432883	1.07555	0.86187	2.57162
CE6C0200YJFM001WGP14-6@1	0.432318	0.488046	0.434591	1.55315
CE6C0200YJFM001WGP14-6@2	0.439009	0.561024	0.455841	1.75976
